# Supplementary material for: (2E)-1-(3,5-Di­hydroxy­phen­yl)-3-(4-meth­oxy­phen­yl)prop-2-en-1-one
Source: Acta Crystallogr Sect E Struct Rep Online. 2014 Apr 26;70(Pt 5):o608–9. doi: 10.1107/S1600536814009155 (PMC4011220; doi:10.1107/S1600536814009155)
Supplement: Supplementary file 1 [file e-70-0o608-sup1.cif]

##############################################################################
#                                                                            #
# This CIF contains the data in a paper accepted for publication in          #
# Acta Crystallographica Section E. It conforms to the requirements of       #
# Notes for Authors for Acta Crystallographica Section E, and has been       #
# peer reviewed under the auspices of the IUCr Commission on Journals.       #
#                                                                            #
# Full details of the Crystallographic Information File format               #
# are given in the paper "The Crystallographic Information File (CIF):       #
# a New Standard Archive File for Crystallography" by S. R. Hall, F. H.      #
# Allen and I. D. Brown [Acta Cryst. (1991), A47, 655-685].                  #
#                                                                            #
# The current version of the core CIF dictionary is obtainable from          #
# ftp://ftp.iucr.org/pub/cif_core.dic.                                       #
#                                                                            #
# Software is freely available for graphical display of the structure(s)     #
# in this CIF. For information consult the CIF software page                 #
# http://www.iucr.org/resources/cif/software.                                #
#                                                                            #
# This file may be used for bona fide research purposes within the           #
# scientific community so long as proper attribution is given to the journal # 
# article from which it was obtained.                                        #
#                                                                            #
##############################################################################
data_I
_database_code_depnum_ccdc_archive 'CCDC 998945'
_audit_creation_method     SHELXL-97
_chemical_name_systematic
;
(2<i>E</i>)-1-(3,5-Dihydroxyphenyl)-3-(4-methoxyphenyl)prop-2-en-1-one
;
_chemical_name_common     ?
_chemical_formula_moiety     'C16 H14 O4'
_chemical_formula_sum     'C16 H14 O4'
_chemical_formula_iupac     'C16 H14 O4'
_chemical_formula_weight     270.279
_chemical_melting_point     ?
_symmetry_cell_setting     monoclinic
_symmetry_space_group_name_H-M     'P 21/n'
_symmetry_space_group_name_Hall     '-P 2yn'
loop_
    _symmetry_equiv_pos_as_xyz
    'x, y, z'
    '-x+1/2, y+1/2, -z+1/2'
    '-x, -y, -z'
    'x-1/2, -y-1/2, z-1/2'
_cell_length_a     9.1920(9)
_cell_length_b     13.8931(13)
_cell_length_c     10.9299(10)
_cell_angle_alpha     90.00
_cell_angle_beta     106.619(2)
_cell_angle_gamma     90.00
_cell_volume     1337.5(2)
_cell_formula_units_Z     4
_cell_measurement_reflns_used     3402
_cell_measurement_theta_min     2.44
_cell_measurement_theta_max     28.52
_cell_measurement_temperature     293(2)
_exptl_crystal_description     block
_exptl_crystal_colour     colourless
_exptl_crystal_size_max     0.22
_exptl_crystal_size_mid     0.20
_exptl_crystal_size_min     0.20
_exptl_crystal_density_diffrn     1.342
_exptl_crystal_density_meas     ?
_exptl_crystal_density_method     'not measured'
_exptl_crystal_F_000     568
_exptl_absorpt_coefficient_mu     0.097
_exptl_absorpt_correction_type     multi-scan
_exptl_absorpt_process_details     '(SADABS; Bruker, 2004)'
_exptl_absorpt_correction_T_min     0.979
_exptl_absorpt_correction_T_max     0.981
_exptl_special_details     ?
_diffrn_ambient_temperature     293(2)
_diffrn_radiation_type     MoK\a
_diffrn_radiation_wavelength     0.71073
_diffrn_radiation_source     'fine-focus sealed tube'
_diffrn_radiation_monochromator     graphite
_diffrn_measurement_device_type     'Bruker Kappa APEXII CCD'
_diffrn_measurement_method     '\w and \f scan'
_diffrn_detector_area_resol_mean     ?
_diffrn_reflns_number     13378
_diffrn_reflns_av_R_equivalents     0.0318
_diffrn_reflns_av_sigmaI/netI     0.0234
_diffrn_reflns_theta_min     2.44
_diffrn_reflns_theta_max     28.52
_diffrn_reflns_theta_full     28.52
_diffrn_measured_fraction_theta_max     0.995
_diffrn_measured_fraction_theta_full     0.995
_diffrn_reflns_limit_h_min     -10
_diffrn_reflns_limit_h_max     12
_diffrn_reflns_limit_k_min     -18
_diffrn_reflns_limit_k_max     18
_diffrn_reflns_limit_l_min     -14
_diffrn_reflns_limit_l_max     14
_diffrn_standards_number     ?
_diffrn_standards_interval_count     ?
_diffrn_standards_interval_time     ?
_diffrn_standards_decay_%     ?
_refine_special_details
;
Refinement of <i>F</i>^2^ against ALL reflections. The weighted <i>R</i>-factor
<i>wR</i> and goodness of fit <i>S</i> are based on <i>F</i>^2^, conventional
<i>R</i>-factors <i>R</i> are based on <i>F</i>, with <i>F</i> set to zero for
negative <i>F</i>^2^. The threshold expression of <i>F</i>^2^ >
\s(<i>F</i>^2^) is used only for calculating <i>R</i>-factors(gt) <i>etc</i>.
and is not relevant to the choice of reflections for refinement.
<i>R</i>-factors based on <i>F</i>^2^ are statistically about twice as large
as those based on <i>F</i>, and <i>R</i>- factors based on ALL data will be
even larger.
;
_reflns_number_total     3402
_reflns_number_gt     2617
_reflns_threshold_expression     I>2sigma(I)
_refine_ls_structure_factor_coef     Fsqd
_refine_ls_matrix_type     full
_refine_ls_R_factor_all     0.0561
_refine_ls_R_factor_gt     0.0419
_refine_ls_wR_factor_gt     0.1201
_refine_ls_wR_factor_ref     0.1373
_refine_ls_goodness_of_fit_ref     0.907
_refine_ls_restrained_S_all     0.907
_refine_ls_number_reflns     3384
_refine_ls_number_parameters     181
_refine_ls_number_restraints     0
_refine_ls_hydrogen_treatment     constr
_refine_ls_weighting_scheme     calc
_refine_ls_weighting_details
         'calc w=1/[\s^2^(Fo^2^)+(0.0868P)^2^+0.2822P] where P=(Fo^2^+2Fc^2^)/3'
_atom_sites_solution_hydrogens     geom
_atom_sites_solution_primary     direct
_atom_sites_solution_secondary     difmap
_refine_ls_shift/su_max     0.000
_refine_ls_shift/su_mean     0.000
_refine_diff_density_max     0.224
_refine_diff_density_min     -0.169
_refine_ls_extinction_method     none
_refine_ls_extinction_coef     ?
loop_
    _atom_type_symbol
    _atom_type_description
    _atom_type_scat_dispersion_real
    _atom_type_scat_dispersion_imag
    _atom_type_scat_source
    'C' 'C' 0.0033 0.0016
                         'International Tables Vol C Tables 4.2.6.8 and 6.1.1.4'
    'H' 'H' 0.0000 0.0000
                         'International Tables Vol C Tables 4.2.6.8 and 6.1.1.4'
    'N' 'N' 0.0061 0.0033
                         'International Tables Vol C Tables 4.2.6.8 and 6.1.1.4'
    'O' 'O' 0.0106 0.0060
                         'International Tables Vol C Tables 4.2.6.8 and 6.1.1.4'
_computing_data_collection     'APEX2 (Bruker, 2004)'
_computing_cell_refinement     'APEX2 and SAINT (Bruker, 2004)'
_computing_data_reduction     'SAINT and XPREP (Bruker, 2004)'
_computing_structure_solution     'SIR92 (Altomare <i>et al.</i>, 1993)'
_computing_structure_refinement     'SHELXL97 (Sheldrick, 2008)'
_computing_molecular_graphics     'ORTEP-3 for Windows (Farrugia, 2012)'
_computing_publication_material
                            'SHELXL97 (Sheldrick, 2008) and PLATON (Spek, 2009)'
loop_
    _atom_site_type_symbol
    _atom_site_label
    _atom_site_fract_x
    _atom_site_fract_y
    _atom_site_fract_z
    _atom_site_U_iso_or_equiv
    _atom_site_adp_type
    _atom_site_calc_flag
    _atom_site_refinement_flags
    _atom_site_occupancy
    _atom_site_symmetry_multiplicity
    _atom_site_disorder_assembly
    _atom_site_disorder_group
    C C1 0.24996(15) 0.22432(10) 0.12529(12) 0.0470(3) Uani d . 1 1 . .
    H H1 0.2457 0.2550 0.1998 0.056 Uiso calc R 1 1 . .
    C C2 0.15728(15) 0.25425(10) 0.00768(12) 0.0447(3) Uani d . 1 1 . .
    C C3 0.16469(14) 0.20929(10) -0.10413(11) 0.0429(3) Uani d . 1 1 . .
    H H3 0.1017 0.2292 -0.1827 0.051 Uiso calc R 1 1 . .
    C C4 0.26647(14) 0.13466(9) -0.09755(11) 0.0404(3) Uani d . 1 1 . .
    C C5 0.35787(15) 0.10425(10) 0.01976(11) 0.0431(3) Uani d . 1 1 . .
    H H5 0.4258 0.0538 0.0243 0.052 Uiso calc R 1 1 . .
    C C6 0.34818(14) 0.14885(10) 0.13033(11) 0.0427(3) Uani d . 1 1 . .
    C C7 0.28664(15) 0.08504(10) -0.21300(12) 0.0455(3) Uani d . 1 1 . .
    C C8 0.18574(15) 0.10638(10) -0.33903(11) 0.0440(3) Uani d . 1 1 . .
    H H8 0.1070 0.1502 -0.3473 0.053 Uiso calc R 1 1 . .
    C C9 0.20462(15) 0.06396(10) -0.44272(12) 0.0456(3) Uani d . 1 1 . .
    H H9 0.2855 0.0212 -0.4289 0.055 Uiso calc R 1 1 . .
    C C10 0.11515(14) 0.07605(9) -0.57409(11) 0.0414(3) Uani d . 1 1 . .
    C C11 0.14639(15) 0.01784(10) -0.66808(12) 0.0461(3) Uani d . 1 1 . .
    H H11 0.2250 -0.0267 -0.6448 0.055 Uiso calc R 1 1 . .
    C C12 0.06338(16) 0.02522(10) -0.79376(12) 0.0474(3) Uani d . 1 1 . .
    H H12 0.0849 -0.0147 -0.8547 0.057 Uiso calc R 1 1 . .
    C C13 -0.05233(15) 0.09213(10) -0.82969(11) 0.0423(3) Uani d . 1 1 . .
    C C14 -0.08502(16) 0.15125(11) -0.73877(12) 0.0477(3) Uani d . 1 1 . .
    H H14 -0.1623 0.1967 -0.7627 0.057 Uiso calc R 1 1 . .
    C C15 -0.00197(16) 0.14207(10) -0.61259(12) 0.0474(3) Uani d . 1 1 . .
    H H15 -0.0252 0.1812 -0.5517 0.057 Uiso calc R 1 1 . .
    C C16 -0.24683(19) 0.16157(14) -0.99921(14) 0.0642(4) Uani d . 1 1 . .
    H H16A -0.2893 0.1554 -1.0899 0.096 Uiso calc R 1 1 . .
    H H16B -0.2083 0.2257 -0.9792 0.096 Uiso calc R 1 1 . .
    H H16C -0.3240 0.1492 -0.9578 0.096 Uiso calc R 1 1 . .
    O O1 0.39025(14) 0.02703(10) -0.19868(9) 0.0712(4) Uani d . 1 1 . .
    O O2 0.43646(11) 0.11864(8) 0.24713(8) 0.0539(3) Uani d . 1 1 . .
    H H2 0.4898 0.0736 0.2377 0.081 Uiso calc R 1 1 . .
    O O3 0.06007(13) 0.32813(8) 0.00670(10) 0.0626(3) Uani d . 1 1 . .
    H H3A 0.0110 0.3399 -0.0671 0.094 Uiso calc R 1 1 . .
    O O4 -0.12717(12) 0.09454(8) -0.95602(9) 0.0559(3) Uani d . 1 1 . .
loop_
    _atom_site_aniso_label
    _atom_site_aniso_U_11
    _atom_site_aniso_U_22
    _atom_site_aniso_U_33
    _atom_site_aniso_U_12
    _atom_site_aniso_U_13
    _atom_site_aniso_U_23
    C1 0.0550(7) 0.0512(8) 0.0324(6) -0.0020(6) 0.0088(5) -0.0046(5)
    C2 0.0490(7) 0.0439(7) 0.0394(6) -0.0002(5) 0.0098(5) -0.0002(5)
    C3 0.0462(6) 0.0460(7) 0.0327(6) -0.0006(5) 0.0052(5) 0.0019(5)
    C4 0.0452(6) 0.0422(7) 0.0303(5) -0.0040(5) 0.0051(5) -0.0014(4)
    C5 0.0463(6) 0.0459(7) 0.0321(6) 0.0004(5) 0.0033(5) -0.0018(5)
    C6 0.0462(6) 0.0480(7) 0.0290(5) -0.0075(5) 0.0027(5) -0.0010(5)
    C7 0.0523(7) 0.0479(7) 0.0312(6) 0.0038(5) 0.0035(5) -0.0010(5)
    C8 0.0495(7) 0.0465(7) 0.0312(6) 0.0022(5) 0.0036(5) 0.0003(5)
    C9 0.0508(7) 0.0479(7) 0.0336(6) 0.0053(5) 0.0048(5) -0.0008(5)
    C10 0.0479(6) 0.0437(7) 0.0302(5) 0.0002(5) 0.0073(5) -0.0022(5)
    C11 0.0519(7) 0.0478(7) 0.0378(6) 0.0087(6) 0.0116(5) -0.0020(5)
    C12 0.0592(7) 0.0504(8) 0.0337(6) 0.0040(6) 0.0149(5) -0.0068(5)
    C13 0.0503(7) 0.0463(7) 0.0282(5) -0.0033(5) 0.0081(5) -0.0024(5)
    C14 0.0536(7) 0.0487(8) 0.0366(6) 0.0107(6) 0.0062(5) -0.0043(5)
    C15 0.0574(8) 0.0496(7) 0.0322(6) 0.0086(6) 0.0079(5) -0.0079(5)
    C16 0.0666(10) 0.0746(11) 0.0406(7) 0.0090(8) -0.0018(6) 0.0036(7)
    O1 0.0817(8) 0.0862(9) 0.0363(5) 0.0398(7) 0.0017(5) -0.0036(5)
    O2 0.0619(6) 0.0627(6) 0.0286(4) 0.0080(5) -0.0006(4) -0.0031(4)
    O3 0.0747(7) 0.0664(7) 0.0434(5) 0.0224(5) 0.0116(5) -0.0024(5)
    O4 0.0678(6) 0.0644(7) 0.0293(4) 0.0076(5) 0.0036(4) -0.0044(4)
_geom_special_details
;
All e.s.d.'s (except the e.s.d. in the dihedral angle between two l.s. planes)
are estimated using the full covariance matrix. The cell e.s.d.'s are taken
into account individually in the estimation of e.s.d.'s in distances, angles
and torsion angles; correlations between e.s.d.'s in cell parameters are only
used when they are defined by crystal symmetry. An approximate (isotropic)
treatment of cell e.s.d.'s is used for estimating e.s.d.'s involving l.s.
planes.
;
loop_
    _geom_bond_atom_site_label_1
    _geom_bond_atom_site_label_2
    _geom_bond_site_symmetry_2
    _geom_bond_distance
    _geom_bond_publ_flag
    C1 C6 . 1.374(2) ?
    C1 C2 . 1.3873(18) ?
    C1 H1 . 0.9300 ?
    C2 O3 . 1.3589(16) ?
    C2 C3 . 1.3913(18) ?
    C3 C4 . 1.3846(18) ?
    C3 H3 . 0.9300 ?
    C4 C5 . 1.3829(16) ?
    C4 C7 . 1.4952(18) ?
    C5 C6 . 1.3835(17) ?
    C5 H5 . 0.9300 ?
    C6 O2 . 1.3681(14) ?
    C7 O1 . 1.2230(16) ?
    C7 C8 . 1.4542(16) ?
    C8 C9 . 1.3320(18) ?
    C8 H8 . 0.9300 ?
    C9 C10 . 1.4460(16) ?
    C9 H9 . 0.9300 ?
    C10 C15 . 1.3850(18) ?
    C10 C11 . 1.4002(17) ?
    C11 C12 . 1.3712(17) ?
    C11 H11 . 0.9300 ?
    C12 C13 . 1.3823(19) ?
    C12 H12 . 0.9300 ?
    C13 O4 . 1.3555(14) ?
    C13 C14 . 1.3868(18) ?
    C14 C15 . 1.3780(17) ?
    C14 H14 . 0.9300 ?
    C15 H15 . 0.9300 ?
    C16 O4 . 1.4152(19) ?
    C16 H16A . 0.9600 ?
    C16 H16B . 0.9600 ?
    C16 H16C . 0.9600 ?
    O2 H2 . 0.8200 ?
    O3 H3A . 0.8200 ?
loop_
    _geom_angle_atom_site_label_1
    _geom_angle_atom_site_label_2
    _geom_angle_atom_site_label_3
    _geom_angle_site_symmetry_1
    _geom_angle_site_symmetry_3
    _geom_angle
    _geom_angle_publ_flag
    C6 C1 C2 . . 119.21(12) ?
    C6 C1 H1 . . 120.4 ?
    C2 C1 H1 . . 120.4 ?
    O3 C2 C1 . . 117.50(12) ?
    O3 C2 C3 . . 121.97(12) ?
    C1 C2 C3 . . 120.53(12) ?
    C4 C3 C2 . . 119.52(11) ?
    C4 C3 H3 . . 120.2 ?
    C2 C3 H3 . . 120.2 ?
    C5 C4 C3 . . 119.95(12) ?
    C5 C4 C7 . . 116.91(12) ?
    C3 C4 C7 . . 123.12(11) ?
    C4 C5 C6 . . 119.95(12) ?
    C4 C5 H5 . . 120.0 ?
    C6 C5 H5 . . 120.0 ?
    O2 C6 C1 . . 118.62(11) ?
    O2 C6 C5 . . 120.56(12) ?
    C1 C6 C5 . . 120.82(11) ?
    O1 C7 C8 . . 121.19(12) ?
    O1 C7 C4 . . 118.41(11) ?
    C8 C7 C4 . . 120.40(12) ?
    C9 C8 C7 . . 120.85(12) ?
    C9 C8 H8 . . 119.6 ?
    C7 C8 H8 . . 119.6 ?
    C8 C9 C10 . . 128.17(13) ?
    C8 C9 H9 . . 115.9 ?
    C10 C9 H9 . . 115.9 ?
    C15 C10 C11 . . 117.67(11) ?
    C15 C10 C9 . . 123.40(11) ?
    C11 C10 C9 . . 118.93(12) ?
    C12 C11 C10 . . 121.31(12) ?
    C12 C11 H11 . . 119.3 ?
    C10 C11 H11 . . 119.3 ?
    C11 C12 C13 . . 119.83(12) ?
    C11 C12 H12 . . 120.1 ?
    C13 C12 H12 . . 120.1 ?
    O4 C13 C12 . . 115.54(11) ?
    O4 C13 C14 . . 124.36(12) ?
    C12 C13 C14 . . 120.10(11) ?
    C15 C14 C13 . . 119.39(12) ?
    C15 C14 H14 . . 120.3 ?
    C13 C14 H14 . . 120.3 ?
    C14 C15 C10 . . 121.69(12) ?
    C14 C15 H15 . . 119.2 ?
    C10 C15 H15 . . 119.2 ?
    O4 C16 H16A . . 109.5 ?
    O4 C16 H16B . . 109.5 ?
    H16A C16 H16B . . 109.5 ?
    O4 C16 H16C . . 109.5 ?
    H16A C16 H16C . . 109.5 ?
    H16B C16 H16C . . 109.5 ?
    C6 O2 H2 . . 109.5 ?
    C2 O3 H3A . . 109.5 ?
    C13 O4 C16 . . 118.40(11) ?
loop_
    _geom_torsion_atom_site_label_1
    _geom_torsion_atom_site_label_2
    _geom_torsion_atom_site_label_3
    _geom_torsion_atom_site_label_4
    _geom_torsion_site_symmetry_1
    _geom_torsion_site_symmetry_2
    _geom_torsion_site_symmetry_3
    _geom_torsion_site_symmetry_4
    _geom_torsion
    _geom_torsion_publ_flag
    C6 C1 C2 O3 . . . . 179.03(12) ?
    C6 C1 C2 C3 . . . . -0.8(2) ?
    O3 C2 C3 C4 . . . . 179.68(12) ?
    C1 C2 C3 C4 . . . . -0.6(2) ?
    C2 C3 C4 C5 . . . . 1.14(19) ?
    C2 C3 C4 C7 . . . . -177.38(12) ?
    C3 C4 C5 C6 . . . . -0.4(2) ?
    C7 C4 C5 C6 . . . . 178.19(12) ?
    C2 C1 C6 O2 . . . . -178.54(12) ?
    C2 C1 C6 C5 . . . . 1.5(2) ?
    C4 C5 C6 O2 . . . . 179.12(12) ?
    C4 C5 C6 C1 . . . . -0.9(2) ?
    C5 C4 C7 O1 . . . . -6.2(2) ?
    C3 C4 C7 O1 . . . . 172.31(14) ?
    C5 C4 C7 C8 . . . . 174.30(12) ?
    C3 C4 C7 C8 . . . . -7.1(2) ?
    O1 C7 C8 C9 . . . . -0.8(2) ?
    C4 C7 C8 C9 . . . . 178.67(13) ?
    C7 C8 C9 C10 . . . . 179.53(13) ?
    C8 C9 C10 C15 . . . . 5.0(2) ?
    C8 C9 C10 C11 . . . . -174.38(14) ?
    C15 C10 C11 C12 . . . . -0.5(2) ?
    C9 C10 C11 C12 . . . . 178.91(13) ?
    C10 C11 C12 C13 . . . . 0.9(2) ?
    C11 C12 C13 O4 . . . . 179.54(12) ?
    C11 C12 C13 C14 . . . . -0.4(2) ?
    O4 C13 C14 C15 . . . . 179.57(13) ?
    C12 C13 C14 C15 . . . . -0.5(2) ?
    C13 C14 C15 C10 . . . . 0.9(2) ?
    C11 C10 C15 C14 . . . . -0.4(2) ?
    C9 C10 C15 C14 . . . . -179.79(14) ?
    C12 C13 O4 C16 . . . . -179.90(14) ?
    C14 C13 O4 C16 . . . . 0.0(2) ?
loop_
    _geom_hbond_atom_site_label_D
    _geom_hbond_atom_site_label_H
    _geom_hbond_atom_site_label_A
    _geom_hbond_site_symmetry_A
    _geom_hbond_distance_DH
    _geom_hbond_distance_HA
    _geom_hbond_distance_DA
    _geom_hbond_angle_DHA
    O2 H2 O1 3_655 0.82 1.90 2.7196(15) 174
    O3 H3A O2 4_565 0.82 2.03 2.8361(14) 167
    C3 H3 O2 4_565 0.93 2.59 3.2875(17) 132
    C5 H5 O1 3_655 0.93 2.43 3.1498(17) 134
    C12 H12 O4 3_553 0.93 2.47 3.3926(16) 169
data_New_Global_Publ_Block
_journal_date_recd_electronic     2014-04-16
_journal_date_accepted     2014-04-23
_journal_name_full     'Acta Crystallographica, Section E'
_journal_year     2014
_journal_volume     70
_journal_issue      5
_journal_page_first     o608
_journal_page_last     o609
_journal_paper_category     QO
_journal_paper_doi     10.1107/S1600536814009155
_journal_coeditor_code     SU2727
_publ_contact_author_name     'G. Usha'
_publ_contact_author_address
;
PG and Research Department of Physics
Queen Mary's College
Chennai-4
Tamilnadu
India
;
_publ_contact_author_email     'guqmc@yahoo.com'
_publ_contact_author_fax     ?
_publ_contact_author_phone     '9150761514'
_publ_section_title
;
(2<i>E</i>)-1-(3,5-Dihydroxyphenyl)-3-(4-methoxyphenyl)prop-2-en-1-one
;
loop_
    _publ_author_name
    _publ_author_address
    'Ezhilarasi, K. S.'
;
PG and Research Department of Physics
Queen Mary's College
Chennai-4
Tamilnadu
India
;
    'Reuben Jonathan, D.'
;
PG and Research Department of Chemistry
Presidency College
Chennai-5
Tamil Nadu
India
;
    'Sathya, Shanmugam'
;
PG and Research Department of Physics
Queen Mary's College
Chennai-4
Tamilnadu
India
;
    'Prathebha, K.'
;
PG and Research Department of Physics
Queen Mary's College
Chennai-4
Tamilnadu
India
;
    'Usha, G.'
;
PG and Research Department of Physics
Queen Mary's College
Chennai-4
Tamilnadu
India
;
