# Supplementary material for: (2E)-1-(3,5-Di­hydroxy­phen­yl)-3-(4-meth­oxy­phen­yl)prop-2-en-1-one
Source: Acta Crystallogr Sect E Struct Rep Online. 2014 Apr 26;70(Pt 5):o608–9. doi: 10.1107/S1600536814009155 (PMC4011220; doi:10.1107/S1600536814009155)
Supplement: Supplementary file 2 [file e-70-0o608-Isup2.hkl]

#
# h,k,l, Fc-squared, Fo-squared, sigma(Fo-squared) and status flag
#
data_I
_shelx_title ' USHA_KCI_0m in P2(1)/n'
_shelx_refln_list_code          4
_shelx_F_calc_maximum      175.60
_exptl_crystal_F_000       812.00
_reflns_d_resolution_high  0.7443
 
loop_
 _symmetry_equiv_pos_as_xyz
 'x, y, z'
 '-x+1/2, y+1/2, -z+1/2'
 '-x, -y, -z'
 'x-1/2, -y-1/2, z-1/2'
 
_cell_length_a     9.1920
_cell_length_b    13.8931
_cell_length_c    10.9299
_cell_angle_alpha  90.000
_cell_angle_beta  106.619
_cell_angle_gamma  90.000
 
_shelx_F_squared_multiplier     1.000
 
loop_
 _refln_index_h
 _refln_index_k
 _refln_index_l
 _refln_F_squared_calc
 _refln_F_squared_meas
 _refln_F_squared_sigma
 _refln_observed_status
   2   0   0     1293.73     1240.96     21.39 o
   4   0   0      802.82      815.86     20.12 o
   6   0   0      108.62      107.36      2.80 o
   8   0   0        4.50        5.69      0.92 o
  10   0   0       70.51       81.99      2.96 o
   1   1   0     1549.20     1489.47     16.13 o
   2   1   0       71.25       68.35      0.92 o
   3   1   0       86.94       84.18      2.96 o
   4   1   0      361.05      396.19      5.99 o
   5   1   0        9.69        8.98      0.56 o
   6   1   0        1.98        1.76      0.44 o
   7   1   0       17.88       14.83      0.81 o
   8   1   0       34.85       38.59      1.27 o
   9   1   0        0.93        1.76      1.32 o
  10   1   0       18.44       20.16      1.57 o
  11   1   0        6.92        8.21      0.97 o
   0   2   0      736.28      815.50     20.26 o
   1   2   0     6465.10     6416.10     71.77 o
   2   2   0      596.40      613.03      6.78 o
   3   2   0      528.72      567.35      6.36 o
   4   2   0      883.48      950.07     11.78 o
   5   2   0      273.55      303.69      3.73 o
   6   2   0       27.85       30.68      0.98 o
   7   2   0       14.15       11.94      0.69 o
   8   2   0        1.42        0.15      0.60 o
   9   2   0        0.00        0.44      0.59 o
  10   2   0       24.02       21.83      1.38 o
  11   2   0        0.00        0.61      0.82 o
   1   3   0      302.45      292.21      2.81 o
   2   3   0     4813.44     4855.39     44.26 o
   3   3   0       27.38       31.58      0.77 o
   4   3   0      202.21      199.78      2.54 o
   5   3   0        0.36        0.44      0.30 o
   6   3   0        8.44        6.43      0.47 o
   7   3   0       37.95       34.68      0.99 o
   8   3   0       40.98       39.53      1.31 o
   9   3   0       42.31       44.08      2.50 o
  10   3   0        1.22        0.96      0.71 o
  11   3   0       38.87       43.74      2.33 o
   0   4   0     6583.60     6523.09    123.63 o
   1   4   0     2782.21     2845.23     30.73 o
   2   4   0      400.26      382.53      3.69 o
   3   4   0      354.65      355.90      3.53 o
   4   4   0      113.84      123.76      1.59 o
   5   4   0      230.97      231.97      2.73 o
   6   4   0       46.70       51.99      0.96 o
   7   4   0        7.90        7.87      0.54 o
   8   4   0        1.45        1.13      0.54 o
   9   4   0       47.86       48.70      1.55 o
  10   4   0        4.14        3.81      0.84 o
  11   4   0       10.21       11.83      1.64 o
   1   5   0       64.19       78.02      1.33 o
   2   5   0     1211.44     1361.00     12.56 o
   3   5   0       26.61       34.62      0.83 o
   4   5   0      182.20      187.04      2.41 o
   5   5   0       51.03       56.69      1.00 o
   6   5   0        3.32        3.29      0.35 o
   7   5   0        2.29        1.53      0.40 o
   8   5   0       14.19       12.49      0.98 o
   9   5   0       13.07       13.32      1.33 o
  10   5   0        0.36       -0.12      0.71 o
  11   5   0        4.88        3.34      0.89 o
   0   6   0      100.76      126.12      2.68 o
   1   6   0      231.66      243.83      3.03 o
   2   6   0      710.42      825.62      8.39 o
   3   6   0      143.84      204.54      2.39 o
   4   6   0       81.58       83.46      1.43 o
   5   6   0        4.36        6.22      0.41 o
   6   6   0       38.49       46.37      1.05 o
   7   6   0       39.51       35.63      1.07 o
   8   6   0        1.57        1.53      0.47 o
   9   6   0        3.18        2.16      0.69 o
  10   6   0        3.57        2.51      0.77 o
  11   6   0        0.18       -0.50      0.84 o
   1   7   0      209.63      268.43      3.25 o
   2   7   0      495.86      534.31      5.61 o
   3   7   0      742.59      863.08      8.85 o
   4   7   0      350.02      369.20      3.77 o
   5   7   0        5.88        4.86      0.57 o
   6   7   0       61.70       51.49      1.18 o
   7   7   0        0.19       -0.34      0.34 o
   8   7   0        5.91        4.75      0.54 o
   9   7   0        4.05        2.26      0.71 o
  10   7   0        3.96        4.01      0.86 o
   0   8   0      597.68      703.74     22.91 o
   1   8   0      200.56      223.09      2.82 o
   2   8   0        3.14        3.48      0.30 o
   3   8   0      353.14      395.19      4.77 o
   4   8   0       35.72       33.35      0.81 o
   5   8   0       75.49       88.34      1.55 o
   6   8   0        9.98        6.42      0.54 o
   7   8   0        5.19        3.15      0.49 o
   8   8   0       16.67       13.36      1.01 o
   9   8   0       14.09       10.14      0.89 o
  10   8   0       15.71       16.43      1.19 o
   1   9   0       27.15       30.09      1.07 o
   2   9   0        2.18        3.63      0.30 o
   3   9   0        6.09        4.03      0.43 o
   4   9   0        6.91        6.51      0.50 o
   5   9   0        0.16       -0.22      0.57 o
   6   9   0        3.13        2.16      0.56 o
   7   9   0        3.59        1.91      0.51 o
   8   9   0       22.63       18.01      0.89 o
   9   9   0       20.95       20.81      1.46 o
  10   9   0        0.74        3.62      1.19 o
   0  10   0        1.23        0.59      0.88 o
   1  10   0      445.47      491.19      7.67 o
   2  10   0        0.16        1.33      0.47 o
   3  10   0      165.57      167.52      2.69 o
   4  10   0       87.81       77.36      1.94 o
   5  10   0       97.15       83.99      1.89 o
   6  10   0       26.24       21.37      1.01 o
   7  10   0        0.21       -0.55      0.55 o
   8  10   0        4.55        4.58      0.74 o
   9  10   0       12.42        8.91      0.95 o
   1  11   0       13.65       12.91      0.85 o
   2  11   0       42.67       47.25      1.56 o
   3  11   0       40.70       41.29      1.51 o
   4  11   0       30.30       22.13      1.41 o
   5  11   0       31.05       27.14      3.23 o
   6  11   0        9.87        6.49      1.76 o
   7  11   0        0.01       -0.73      0.73 o
   8  11   0       10.89        8.18      3.08 o
   9  11   0        0.64        0.27      1.02 o
   0  12   0      109.22      116.88      4.99 o
   1  12   0        0.00       -0.15      0.83 o
   2  12   0        0.47        0.68      0.64 o
   3  12   0       74.71       70.64      2.54 o
   4  12   0       22.25       20.54      1.41 o
   5  12   0       34.41       30.79      1.83 o
   6  12   0        0.00       -0.59      0.76 o
   7  12   0        2.75        1.41      0.98 o
   8  12   0        0.69        0.75      1.03 o
   9  12   0        5.17        2.64      2.35 o
   1  13   0       73.84       75.15      2.80 o
   2  13   0        0.28       -0.60      0.60 o
   3  13   0       28.66       25.77      3.38 o
   4  13   0       10.93       11.16      1.19 o
   5  13   0       43.50       36.30      2.11 o
   6  13   0        3.17        2.70      1.03 o
   7  13   0        0.52        0.82      1.03 o
   8  13   0        1.62        2.62      1.19 o
   0  14   0        5.74        6.46      1.76 o
   1  14   0        1.07        2.16      1.13 o
   2  14   0       25.48       24.52      1.62 o
   3  14   0        7.24        7.57      1.32 o
   4  14   0       23.09       17.51      1.47 o
   5  14   0       28.25       29.27      1.90 o
   6  14   0        0.33       -1.03      1.03 o
   7  14   0        0.67        0.29      0.98 o
   1  15   0        3.74        4.40      1.25 o
   2  15   0        3.58        3.70      1.32 o
   3  15   0        6.97        6.61      1.76 o
   4  15   0       10.35       10.57      1.41 o
   5  15   0        0.20       -0.88      0.98 o
   6  15   0        4.85        2.69      2.06 o
   0  16   0       72.45       69.30      4.40 o
   1  16   0       33.16       40.23      3.52 o
   2  16   0        0.49       -0.88      1.76 o
   3  16   0        0.21        0.47      0.98 o
   4  16   0        5.73        7.21      2.94 o
   5  16   0        0.89       -0.43      1.03 o
   6  16   0        2.49        1.86      1.19 o
   1  17   0       47.54       45.81      4.11 o
   2  17   0       26.08       25.55      3.23 o
   3  17   0        9.76        9.10      1.41 o
   4  17   0        1.18        1.37      1.19 o
   1  18   0        2.02        2.94      2.06 o
   2  18   0        1.96        0.88      2.06 o
 -11   0   1       16.30       19.35      1.62 o
  -9   0   1       13.70       14.40      1.19 o
  -7   0   1       11.86       10.64      0.92 o
  -5   0   1      105.81      138.28      7.05 o
  -3   0   1     1360.83     1374.73     23.67 o
  -1   0   1     1467.03     1379.31     24.37 o
   1   0   1     1254.22     1256.95     17.57 o
   3   0   1      127.95      133.69      2.80 o
   5   0   1      358.05      323.70      6.33 o
   7   0   1        9.70        9.09      0.92 o
   9   0   1      292.32      305.17     17.33 o
  11   0   1       21.13       21.62      3.96 o
 -12   1   1        0.01       -0.23      0.82 o
 -11   1   1       27.76       27.83      1.34 o
 -10   1   1        3.89        3.51      0.74 o
  -9   1   1        3.45        3.37      0.60 o
  -8   1   1        0.37       -0.44      0.44 o
  -7   1   1      133.33      142.56      2.54 o
  -6   1   1      246.48      258.82      3.28 o
  -5   1   1        5.28        4.97      0.67 o
  -4   1   1      476.06      453.37      5.99 o
  -3   1   1       11.07       15.36      0.43 o
  -2   1   1      176.79      151.59      1.84 o
  -1   1   1      552.58      565.77      5.67 o
   0   1   1      779.28      814.95     15.57 o
   1   1   1     2016.98     2086.34     25.03 o
   2   1   1      443.73      459.73      4.75 o
   3   1   1      724.91      715.83      8.96 o
   4   1   1       25.96       24.07      0.73 o
   5   1   1       22.99       24.53      0.84 o
   6   1   1       11.40       12.90      0.65 o
   7   1   1        5.66        5.28      0.72 o
   8   1   1      109.31      115.64      3.77 o
   9   1   1      116.33      132.15      4.85 o
  10   1   1      118.78      129.51      5.87 o
  11   1   1       33.47       32.23      1.73 o
 -11   2   1        4.26        3.99      0.94 o
 -10   2   1        0.10       -0.60      0.65 o
  -9   2   1        3.74        2.47      0.65 o
  -8   2   1        1.05        0.71      0.50 o
  -7   2   1        9.11        8.66      0.52 o
  -6   2   1       70.11       65.86      1.22 o
  -5   2   1      102.78      111.26      1.45 o
  -4   2   1      313.59      363.08      3.87 o
  -3   2   1     4342.18     4375.43     43.13 o
  -2   2   1    30834.42    26074.03   1388.01 o
  -1   2   1     2754.29     2890.59     40.52 o
   0   2   1     3337.46     3424.67     60.36 o
   1   2   1      702.15      736.38     16.62 o
   2   2   1      163.64      172.78      2.38 o
   3   2   1      172.58      188.64      2.38 o
   4   2   1      121.00      137.40      1.88 o
   5   2   1        4.01        2.87      0.38 o
   6   2   1        9.45        8.37      0.59 o
   7   2   1       50.01       50.84      1.39 o
   8   2   1        1.36        2.26      0.62 o
   9   2   1        6.30        9.03      1.07 o
  10   2   1       71.99       77.86      2.15 o
  11   2   1        6.08        7.56      1.21 o
 -11   3   1        1.91        0.85      0.82 o
 -10   3   1        1.65        1.60      0.61 o
  -9   3   1       17.64       15.94      0.95 o
  -8   3   1       19.43       17.33      0.89 o
  -7   3   1        2.35        2.52      0.50 o
  -6   3   1       38.11       39.54      0.84 o
  -5   3   1      307.91      354.02      3.87 o
  -4   3   1      363.23      440.76      4.67 o
  -3   3   1        9.75       13.15      0.56 o
  -2   3   1    30826.45    27196.16    764.61 o
  -1   3   1     8020.25     8256.23    150.10 o
   0   3   1     1110.55     1146.63     14.20 o
   1   3   1      911.63      902.43      9.93 o
   2   3   1       56.90       62.06      0.83 o
   3   3   1      172.90      183.31      2.26 o
   4   3   1      207.57      229.28      2.91 o
   5   3   1        9.67        9.75      0.46 o
   6   3   1        9.66       10.08      1.51 o
   7   3   1        9.89       11.18      0.73 o
   8   3   1       99.98      105.89      2.65 o
   9   3   1       13.58       13.61      0.95 o
  10   3   1       68.35       83.58      3.78 o
  11   3   1        4.71        4.21      1.16 o
 -11   4   1        0.48        0.55      0.73 o
 -10   4   1        6.17        4.85      0.93 o
  -9   4   1        2.37        2.98      0.89 o
  -8   4   1        3.47        2.21      0.54 o
  -7   4   1       29.09       29.36      0.92 o
  -6   4   1       51.44       51.78      0.96 o
  -5   4   1     1011.11     1172.67     11.89 o
  -4   4   1      884.90      969.14      9.83 o
  -3   4   1     2094.88     2267.72     20.85 o
  -2   4   1     4224.31     4225.58     41.67 o
  -1   4   1     2623.62     2779.18     41.47 o
   0   4   1      182.43      202.78      2.75 o
   1   4   1      134.76      141.64      1.64 o
   2   4   1      214.83      263.97      2.91 o
   3   4   1        5.34       11.77      0.38 o
   4   4   1       74.30       66.22      1.14 o
   5   4   1       33.51       32.17      0.82 o
   6   4   1      104.97      100.57      1.68 o
   7   4   1       37.42       37.33      1.31 o
   8   4   1        0.00       -0.14      0.68 o
   9   4   1        0.04       -0.11      0.65 o
  10   4   1       36.49       46.05      3.03 o
  11   4   1        0.00       -0.31      0.95 o
 -11   5   1        0.07       -0.78      0.78 o
 -10   5   1        5.82        3.74      0.77 o
  -9   5   1       27.80       25.73      1.19 o
  -8   5   1        3.71        2.42      0.50 o
  -7   5   1        4.45        5.34      0.46 o
  -6   5   1        0.43        0.29      0.32 o
  -5   5   1       74.93       88.02      1.50 o
  -4   5   1     1045.08     1047.52     10.65 o
  -3   5   1        0.43        2.10      0.22 o
  -2   5   1      349.74      388.53      4.49 o
  -1   5   1      719.96      859.68     12.37 o
   0   5   1      283.31      274.82      3.67 o
   1   5   1      257.33      257.74      2.77 o
   2   5   1     2976.58     3266.60     32.24 o
   3   5   1      818.91      927.57      8.71 o
   4   5   1       64.95       71.90      1.23 o
   5   5   1       77.33       72.78      1.20 o
   6   5   1        1.53        0.92      0.30 o
   7   5   1        0.59       -0.13      0.42 o
   8   5   1       30.88       33.47      1.25 o
   9   5   1        7.75        7.28      0.84 o
  10   5   1       30.11       33.54      2.37 o
  11   5   1       17.79       20.34      2.20 o
 -11   6   1        0.12       -0.74      0.74 o
 -10   6   1        1.09        0.32      0.71 o
  -9   6   1        4.58        2.33      0.69 o
  -8   6   1        2.19        0.72      0.41 o
  -7   6   1        0.49        1.21      0.43 o
  -6   6   1       18.41       14.84      0.70 o
  -5   6   1        6.27        4.82      0.43 o
  -4   6   1      461.12      476.24      4.67 o
  -3   6   1       22.11       22.93      0.70 o
  -2   6   1     1712.14     1918.72     23.49 o
  -1   6   1      143.92      155.16      2.64 o
   0   6   1      615.29      622.53      7.85 o
   1   6   1      240.95      262.97      3.17 o
   2   6   1      158.23      179.52      2.19 o
   3   6   1      159.78      157.09      1.82 o
   4   6   1       22.75       23.11      0.55 o
   5   6   1        2.79        2.84      0.40 o
   6   6   1        5.03        4.63      0.43 o
   7   6   1      474.87      457.40      5.69 o
   8   6   1       17.63       18.37      1.01 o
   9   6   1        4.65        4.17      0.71 o
  10   6   1        2.33        1.96      0.84 o
 -11   7   1        0.01       -0.79      0.79 o
 -10   7   1        2.60        0.71      0.74 o
  -9   7   1        2.95        1.16      0.54 o
  -8   7   1       30.69       29.08      1.05 o
  -7   7   1       23.57       18.88      0.83 o
  -6   7   1       27.51       24.20      0.86 o
  -5   7   1      285.87      292.62      3.72 o
  -4   7   1       33.61       39.77      1.10 o
  -3   7   1      820.53      835.72     10.42 o
  -2   7   1      252.69      271.43      3.30 o
  -1   7   1     1030.15     1101.38     15.88 o
   0   7   1        7.58        5.08      0.38 o
   1   7   1      258.40      255.11      3.57 o
   2   7   1      347.51      337.75      4.09 o
   3   7   1      491.74      511.63      5.04 o
   4   7   1       57.88       50.85      0.94 o
   5   7   1        5.95        6.40      0.41 o
   6   7   1       17.98       13.20      0.68 o
   7   7   1        0.05        0.74      0.46 o
   8   7   1        8.95        8.62      0.84 o
   9   7   1       46.42       49.61      1.70 o
  10   7   1        0.00        0.22      0.76 o
 -10   8   1        2.28        0.91      0.80 o
  -9   8   1        1.57        0.51      0.54 o
  -8   8   1       19.15       15.91      0.82 o
  -7   8   1        3.69        2.45      0.54 o
  -6   8   1      204.33      186.75      2.76 o
  -5   8   1        3.39        2.25      0.50 o
  -4   8   1        0.61        2.64      0.47 o
  -3   8   1        0.04       -0.10      0.28 o
  -2   8   1      137.33      139.60      1.92 o
  -1   8   1        1.20        0.39      0.34 o
   0   8   1       88.71      113.58      1.88 o
   1   8   1      203.05      198.84      2.59 o
   2   8   1       12.45       10.75      0.49 o
   3   8   1      146.58      141.52      1.71 o
   4   8   1        8.51        7.49      0.40 o
   5   8   1       47.07       41.66      0.93 o
   6   8   1       58.89       59.25      1.92 o
   7   8   1       31.23       30.07      1.05 o
   8   8   1       31.84       29.83      1.05 o
   9   8   1        0.56        0.26      0.81 o
  10   8   1       10.03       11.17      1.44 o
 -10   9   1        1.28        0.68      1.16 o
  -9   9   1        0.10       -0.72      0.72 o
  -8   9   1        0.00       -0.56      0.56 o
  -7   9   1       32.18       25.85      1.82 o
  -6   9   1       34.93       25.38      1.44 o
  -5   9   1        0.07       -0.48      0.48 o
  -4   9   1       77.26       87.64      1.99 o
  -3   9   1       60.73       64.39      1.61 o
  -2   9   1        0.46        2.81      0.32 o
  -1   9   1       95.04      111.77      2.36 o
   0   9   1      664.28      772.38      9.87 o
   1   9   1      615.17      694.40      8.99 o
   2   9   1       80.33       74.75      1.21 o
   3   9   1       24.38       22.43      0.72 o
   4   9   1        0.11        0.33      0.31 o
   5   9   1       20.20       19.41      0.94 o
   6   9   1        2.87        3.65      0.50 o
   7   9   1        6.02        6.11      0.59 o
   8   9   1        1.61        1.38      0.50 o
   9   9   1        4.76        3.85      0.84 o
  10   9   1        4.17        4.11      1.19 o
 -10  10   1        2.51        2.20      1.45 o
  -9  10   1        0.06       -0.51      0.81 o
  -8  10   1        0.89        0.47      0.78 o
  -7  10   1       65.61       50.67      1.91 o
  -6  10   1       32.21       30.19      1.88 o
  -5  10   1       82.05       70.56      2.06 o
  -4  10   1        1.23       -0.11      0.81 o
  -3  10   1       85.16       83.68      1.87 o
  -2  10   1       56.74       53.91      1.33 o
  -1  10   1        0.03       -0.38      0.67 o
   0  10   1       52.38       62.97      1.37 o
   1  10   1      165.38      185.03      2.93 o
   2  10   1       90.62       95.25      1.67 o
   3  10   1        3.85        4.32      0.54 o
   4  10   1      127.10      119.93      2.30 o
   5  10   1       12.00       14.30      0.76 o
   6  10   1        3.80        1.40      0.54 o
   7  10   1       27.66       23.63      1.16 o
   8  10   1        6.58        6.03      0.82 o
   9  10   1        7.85        9.82      1.29 o
  -9  11   1        0.79        0.04      0.85 o
  -8  11   1        0.03       -0.78      0.78 o
  -7  11   1       46.01       43.98      1.85 o
  -6  11   1        9.54        7.27      0.88 o
  -5  11   1       19.02       16.91      1.10 o
  -4  11   1       64.38       57.03      2.78 o
  -3  11   1        6.13        5.01      0.76 o
  -2  11   1       63.38       72.45      1.85 o
  -1  11   1       52.08       53.21      2.17 o
   0  11   1        5.77        7.60      0.67 o
   1  11   1        6.71        7.27      0.67 o
   2  11   1        3.28        4.63      0.64 o
   3  11   1       42.58       44.81      1.56 o
   4  11   1        0.13       -0.70      0.70 o
   5  11   1        0.15       -0.17      0.88 o
   6  11   1       59.25       54.51      2.33 o
   7  11   1        0.04        0.55      0.76 o
   8  11   1        0.00       -0.59      0.98 o
   9  11   1        1.27        0.88      2.06 o
  -9  12   1        0.02       -1.76      1.76 o
  -8  12   1        0.02        0.29      0.98 o
  -7  12   1        9.71        9.61      1.34 o
  -6  12   1       21.85       18.02      1.41 o
  -5  12   1       46.00       38.98      3.38 o
  -4  12   1        6.90        3.35      0.98 o
  -3  12   1        0.23       -0.34      0.73 o
  -2  12   1       46.12       51.34      2.27 o
  -1  12   1       19.87       23.03      1.55 o
   0  12   1        7.49       11.19      1.25 o
   1  12   1       42.50       46.93      1.99 o
   2  12   1        1.44        0.59      0.60 o
   3  12   1       16.41       12.61      1.11 o
   4  12   1        2.18        0.44      1.91 o
   5  12   1       53.69       44.25      2.06 o
   6  12   1        0.27       -0.76      0.76 o
   7  12   1        0.03       -0.65      0.92 o
   8  12   1       23.73       28.59      1.90 o
  -8  13   1        0.39       -0.21      1.02 o
  -7  13   1        5.76        3.40      1.19 o
  -6  13   1        1.71        0.65      0.98 o
  -5  13   1        0.83        1.41      0.98 o
  -4  13   1        4.88        4.65      1.03 o
  -3  13   1       57.34       56.57      2.33 o
  -2  13   1       30.78       31.88      1.96 o
  -1  13   1      134.88      144.06      4.05 o
   0  13   1        5.93        6.72      1.62 o
   1  13   1       21.83       23.25      1.21 o
   2  13   1       18.36       21.30      2.11 o
   3  13   1        0.41       -0.50      0.70 o
   4  13   1       82.69       69.94      2.68 o
   5  13   1        8.63        7.08      2.06 o
   6  13   1        3.45        3.71      1.13 o
   7  13   1        3.85        1.64      0.98 o
   8  13   1        0.51       -0.99      1.47 o
  -7  14   1        0.53       -0.23      0.98 o
  -6  14   1       16.15       18.39      1.62 o
  -5  14   1       11.20        8.17      1.19 o
  -4  14   1        0.54        0.00      0.79 o
  -3  14   1        0.92        1.06      0.76 o
  -2  14   1       77.29       79.88      4.70 o
  -1  14   1       55.72       54.91      2.59 o
   0  14   1       54.15       61.40      4.40 o
   1  14   1       34.63       36.65      1.64 o
   2  14   1       51.44       54.94      2.98 o
   3  14   1        0.07       -0.72      0.92 o
   4  14   1        2.41        2.64      0.98 o
   5  14   1        4.92        2.88      0.98 o
   6  14   1        7.26        4.04      1.19 o
   7  14   1        1.19       -0.35      1.13 o
  -7  15   1        7.34        9.80      1.47 o
  -6  15   1        0.76        0.43      1.02 o
  -5  15   1        3.55        3.80      2.64 o
  -4  15   1        0.15       -0.88      0.88 o
  -3  15   1       18.03       13.99      1.41 o
  -2  15   1        0.59       -1.47      1.47 o
  -1  15   1       85.86       88.31      3.42 o
   0  15   1       21.32       21.44      1.87 o
   1  15   1       61.73       70.50      3.11 o
   2  15   1        0.38       -0.76      0.76 o
   3  15   1       18.72       13.83      1.47 o
   4  15   1        1.94        2.24      1.13 o
   5  15   1        0.01        0.35      0.98 o
   6  15   1        0.03       -0.29      0.98 o
  -6  16   1        0.79       -0.02      1.19 o
  -5  16   1        1.29        0.78      1.19 o
  -4  16   1        7.20        9.20      1.47 o
  -3  16   1       13.56       15.97      1.62 o
  -2  16   1        4.65        4.40      2.06 o
  -1  16   1        0.02       -1.47      1.47 o
   0  16   1        6.75        6.28      1.55 o
   1  16   1        2.07        3.25      1.62 o
   2  16   1       24.10       22.45      2.06 o
   3  16   1       22.62       21.10      1.83 o
   4  16   1        8.44        7.07      1.62 o
   5  16   1        0.49        1.30      1.19 o
  -4  17   1        3.43        5.21      1.76 o
  -3  17   1        2.28        0.29      2.06 o
  -2  17   1        2.59        0.00      1.76 o
  -1  17   1        5.05        4.70      2.06 o
   0  17   1       32.25       34.95      2.38 o
   1  17   1        2.76        2.35      2.06 o
   2  17   1        3.73        2.59      1.19 o
   3  17   1       31.98       37.28      3.67 o
   4  17   1        1.31        2.86      1.19 o
  -3  18   1        0.31       -0.88      2.06 o
  -2  18   1        0.02       -0.29      2.06 o
  -1  18   1        1.99        3.23      2.06 o
   0  18   1        0.06        1.76      2.06 o
   1  18   1        0.46        2.06      2.06 o
   2  18   1        2.35       -1.07      1.17 o
 -12   0   2        3.64        5.09      2.50 o
 -10   0   2       10.00        9.90      1.19 o
  -8   0   2        4.33        5.38      0.64 o
  -6   0   2     1551.19     1782.53     25.32 o
  -4   0   2        0.02        1.44      0.44 o
  -2   0   2     7633.44     7322.20    102.50 o
   0   0   2      390.87      385.25      5.65 o
   2   0   2      176.55      206.80      3.33 o
   4   0   2        2.53        4.09      0.73 o
   6   0   2       33.65       35.41      3.52 o
   8   0   2      668.93      715.64     39.50 o
  10   0   2       11.77       10.87      2.35 o
 -12   1   2        0.02       -0.42      0.74 o
 -11   1   2        0.00       -0.67      0.67 o
 -10   1   2        0.32       -0.16      0.65 o
  -9   1   2       12.52       13.22      0.93 o
  -8   1   2        6.04        6.85      0.57 o
  -7   1   2      107.20      112.02      1.78 o
  -6   1   2      350.64      348.40      3.83 o
  -5   1   2       13.48       10.36      0.43 o
  -4   1   2      871.16      870.00      8.79 o
  -3   1   2     1282.69     1355.48     12.53 o
  -2   1   2     4640.99     4368.50     43.13 o
  -1   1   2      509.40      495.84      6.02 o
   0   1   2      134.12      131.95      1.62 o
   1   1   2      503.78      524.31      5.91 o
   2   1   2      474.70      471.55      4.55 o
   3   1   2       13.76       14.96      0.49 o
   4   1   2      210.75      195.04      2.94 o
   5   1   2       10.63       11.31      0.59 o
   6   1   2       64.85       66.13      1.54 o
   7   1   2       95.99       96.78      2.09 o
   8   1   2        9.67       13.44      1.48 o
   9   1   2      141.19      160.56      4.45 o
  10   1   2       46.64       45.23      2.70 o
  11   1   2        0.74       -1.51      2.50 o
 -12   2   2        0.30       -0.74      0.74 o
 -11   2   2        7.78        8.71      1.02 o
 -10   2   2        3.76        4.76      0.80 o
  -9   2   2        0.10       -0.16      0.46 o
  -8   2   2        4.27        3.56      0.48 o
  -7   2   2      292.25      329.41      4.17 o
  -6   2   2       39.84       43.01      0.84 o
  -5   2   2      653.69      693.46      6.61 o
  -4   2   2       28.74       22.65      0.56 o
  -3   2   2        4.63        5.67      0.24 o
  -2   2   2        5.02        5.08      0.25 o
  -1   2   2      634.94      591.21      7.91 o
   0   2   2     4770.65     4668.22     78.39 o
   1   2   2     1488.26     1508.36     13.89 o
   2   2   2      355.26      349.47      3.45 o
   3   2   2      373.82      363.92      3.93 o
   4   2   2       54.57       51.23      0.85 o
   5   2   2      110.58      105.56      1.94 o
   6   2   2       19.84       18.89      0.86 o
   7   2   2      329.31      340.26      6.82 o
   8   2   2       13.38       14.23      1.10 o
   9   2   2        4.01        5.67      1.07 o
  10   2   2       41.63       42.72      2.09 o
  11   2   2        0.38       -0.99      0.99 o
 -12   3   2        6.61        4.54      0.97 o
 -11   3   2        1.17       -0.19      0.67 o
 -10   3   2        5.21        4.32      0.69 o
  -9   3   2        1.07        0.15      0.47 o
  -8   3   2        1.41        0.74      0.46 o
  -7   3   2        2.10        1.73      0.37 o
  -6   3   2       18.07       16.61      0.83 o
  -5   3   2       75.13       78.19      1.31 o
  -4   3   2     1639.77     1643.04     17.96 o
  -3   3   2      442.20      447.37      4.65 o
  -2   3   2      327.17      325.99      3.75 o
  -1   3   2       17.87       19.09      0.53 o
   0   3   2      159.69      150.47      2.07 o
   1   3   2     1174.72     1222.89     13.30 o
   2   3   2        0.02        0.08      0.15 o
   3   3   2        1.46        1.15      0.20 o
   4   3   2       13.29       15.06      0.72 o
   5   3   2      413.56      416.67      5.01 o
   6   3   2      757.52      764.22     10.02 o
   7   3   2       18.49       18.55      1.02 o
   8   3   2      495.19      517.20      8.47 o
   9   3   2       26.14       33.02      1.75 o
  10   3   2        0.65        0.29      1.02 o
  11   3   2        0.62        0.21      1.03 o
 -11   4   2        0.12       -0.48      0.67 o
 -10   4   2        2.60        2.95      0.63 o
  -9   4   2       49.84       51.59      1.34 o
  -8   4   2      100.54       99.07      1.96 o
  -7   4   2       38.98       42.42      1.09 o
  -6   4   2       49.07       52.76      1.26 o
  -5   4   2        0.56        1.30      0.48 o
  -4   4   2     1153.81     1198.49     13.26 o
  -3   4   2       19.84       21.18      0.59 o
  -2   4   2      359.58      371.75      3.85 o
  -1   4   2     1015.33     1137.58     20.85 o
   0   4   2      296.72      301.85      5.34 o
   1   4   2     1197.26     1224.86     13.44 o
   2   4   2        3.29        5.47      0.46 o
   3   4   2      340.93      350.92      3.61 o
   4   4   2       90.56       69.92      1.14 o
   5   4   2      340.05      365.64      4.48 o
   6   4   2      115.79      111.20      1.80 o
   7   4   2        0.24        1.25      0.72 o
   8   4   2      196.57      196.79      5.08 o
   9   4   2        0.10        0.98      0.85 o
  10   4   2        1.15        0.49      0.77 o
 -11   5   2        1.53        1.29      0.81 o
 -10   5   2       10.47        9.63      1.40 o
  -9   5   2        1.51        1.55      0.52 o
  -8   5   2        3.05        1.69      0.49 o
  -7   5   2        0.76        0.35      0.46 o
  -6   5   2        5.11        3.34      0.46 o
  -5   5   2      806.54      802.03      9.14 o
  -4   5   2     5182.93     5199.28     56.04 o
  -3   5   2       10.82       19.00      1.06 o
  -2   5   2        2.33        1.37      0.14 o
  -1   5   2     1301.07     1316.17     16.22 o
   0   5   2      104.06      107.61      1.71 o
   1   5   2      783.26      782.02      8.74 o
   2   5   2       46.85       56.38      1.82 o
   3   5   2       29.71       35.98      0.72 o
   4   5   2       33.77       37.46      0.86 o
   5   5   2      251.11      247.53      3.31 o
   6   5   2      101.69      104.46      1.79 o
   7   5   2      250.56      252.49      4.75 o
   8   5   2        1.60        2.35      0.85 o
   9   5   2        4.13        3.46      0.74 o
  10   5   2       20.22       25.87      2.63 o
 -11   6   2        0.15        0.74      0.84 o
 -10   6   2        4.52        2.15      0.77 o
  -9   6   2       25.93       25.82      1.19 o
  -8   6   2       71.68       67.77      1.49 o
  -7   6   2        5.95        4.08      0.67 o
  -6   6   2      261.48      274.37      3.61 o
  -5   6   2       29.43       30.68      1.10 o
  -4   6   2     4264.20     4149.39     44.83 o
  -3   6   2      729.61      723.97      8.14 o
  -2   6   2      130.58      144.05      1.69 o
  -1   6   2        6.30        7.77      0.35 o
   0   6   2      200.21      241.47      3.90 o
   1   6   2       16.00       13.12      0.72 o
   2   6   2       39.00       49.20      0.84 o
   3   6   2       50.55       52.03      0.93 o
   4   6   2      180.38      171.47      2.07 o
   5   6   2        3.66        3.98      0.66 o
   6   6   2       17.77       18.03      0.80 o
   7   6   2       24.92       25.19      1.70 o
   8   6   2       11.83       12.32      0.89 o
   9   6   2        0.05       -0.45      0.69 o
  10   6   2        1.90        2.47      0.86 o
 -11   7   2        0.20       -0.77      0.77 o
 -10   7   2        0.09       -0.62      0.69 o
  -9   7   2       26.51       23.13      1.46 o
  -8   7   2        1.05        0.75      0.49 o
  -7   7   2      167.28      158.42      2.51 o
  -6   7   2       21.21       17.90      0.82 o
  -5   7   2      101.55      102.95      1.68 o
  -4   7   2      123.54      125.66      2.29 o
  -3   7   2     1651.79     1736.83     19.01 o
  -2   7   2      108.10      106.07      2.25 o
  -1   7   2      143.53      158.81      2.41 o
   0   7   2      547.40      584.21      7.56 o
   1   7   2      228.43      244.50      3.06 o
   2   7   2      113.66      109.62      1.51 o
   3   7   2       65.53       61.53      1.02 o
   4   7   2       51.00       45.90      0.86 o
   5   7   2      107.99      103.91      1.49 o
   6   7   2      106.21      103.90      1.93 o
   7   7   2        0.02       -0.40      0.40 o
   8   7   2        2.25        3.78      0.69 o
   9   7   2        7.74        5.91      0.86 o
  10   7   2        7.45        8.72      1.03 o
 -11   8   2        2.27        1.17      1.19 o
 -10   8   2        0.44       -0.89      0.89 o
  -9   8   2       31.83       30.01      1.31 o
  -8   8   2       12.00       11.34      0.74 o
  -7   8   2        6.88        5.28      0.69 o
  -6   8   2       56.23       54.43      3.29 o
  -5   8   2       29.75       30.50      1.09 o
  -4   8   2        0.00       -0.23      0.35 o
  -3   8   2      120.28      152.59      2.14 o
  -2   8   2       66.56       82.12      1.52 o
  -1   8   2       18.24       20.73      0.74 o
   0   8   2      440.90      465.73      6.20 o
   1   8   2      218.39      245.32      3.63 o
   2   8   2      229.52      245.43      2.83 o
   3   8   2       56.91       62.38      1.21 o
   4   8   2        0.21        0.76      0.30 o
   5   8   2       96.65       89.36      1.31 o
   6   8   2       30.08       29.89      0.97 o
   7   8   2        4.16        2.55      0.59 o
   8   8   2       17.11       17.13      1.04 o
   9   8   2        4.51        5.92      0.86 o
  10   8   2        1.46        0.53      0.86 o
 -10   9   2        1.05       -0.89      0.89 o
  -9   9   2        4.62        3.29      0.76 o
  -8   9   2       18.44       16.40      1.06 o
  -7   9   2       64.61       59.65      1.69 o
  -6   9   2      145.33      124.31      2.42 o
  -5   9   2        1.29       -0.28      0.94 o
  -4   9   2       54.75       53.41      1.95 o
  -3   9   2       22.79       20.53      0.95 o
  -2   9   2      182.65      181.36      2.80 o
  -1   9   2       38.19       41.15      1.10 o
   0   9   2      117.12      128.69      2.22 o
   1   9   2      186.33      179.84      2.89 o
   2   9   2        5.98        5.03      0.54 o
   3   9   2      224.93      229.89      2.89 o
   4   9   2       36.32       33.53      0.75 o
   5   9   2      193.82      179.67      2.44 o
   6   9   2       75.76       72.63      1.51 o
   7   9   2        1.73        2.07      0.49 o
   8   9   2        0.33       -0.31      0.64 o
   9   9   2        1.21        0.62      0.74 o
 -10  10   2        0.00       -0.88      0.88 o
  -9  10   2        0.63       -0.55      0.85 o
  -8  10   2       15.94       15.49      1.21 o
  -7  10   2        8.14        7.69      0.99 o
  -6  10   2        1.55        1.24      0.64 o
  -5  10   2       58.45       46.30      1.63 o
  -4  10   2      189.84      189.63      3.65 o
  -3  10   2      226.93      212.84      3.87 o
  -2  10   2        1.55        3.29      0.42 o
  -1  10   2        2.25        2.31      0.76 o
   0  10   2       54.23       59.56      1.46 o
   1  10   2       18.44       18.98      0.97 o
   2  10   2      205.83      208.88      3.37 o
   3  10   2      121.80      119.86      2.07 o
   4  10   2       22.47       23.02      1.11 o
   5  10   2       15.33       12.01      0.89 o
   6  10   2        0.65       -0.18      0.60 o
   7  10   2       16.53       18.69      1.16 o
   8  10   2        3.70        4.44      0.81 o
   9  10   2       12.24       16.87      1.76 o
  -9  11   2        3.22        2.27      0.88 o
  -8  11   2        0.06       -0.85      0.85 o
  -7  11   2        0.52        0.14      0.94 o
  -6  11   2       21.87       19.74      1.21 o
  -5  11   2        2.19        1.58      0.67 o
  -4  11   2        2.70        1.67      0.78 o
  -3  11   2      187.37      188.75      3.75 o
  -2  11   2      436.25      473.60      7.62 o
  -1  11   2       99.38      108.76      2.06 o
   0  11   2        6.29        6.19      0.56 o
   1  11   2        6.72        7.54      0.81 o
   2  11   2       79.66       80.49      1.83 o
   3  11   2        1.68        1.47      0.49 o
   4  11   2       82.91       81.84      1.86 o
   5  11   2        0.18       -0.55      0.55 o
   6  11   2       23.85       22.32      1.87 o
   7  11   2        0.50        0.59      0.72 o
   8  11   2        0.00       -1.33      1.42 o
  -9  12   2       10.50       11.15      1.91 o
  -8  12   2        1.69        2.59      1.02 o
  -7  12   2        1.39        0.35      1.03 o
  -6  12   2        2.44        3.17      0.98 o
  -5  12   2        5.53        2.29      0.98 o
  -4  12   2      111.63      108.72      3.25 o
  -3  12   2       65.98       63.33      2.33 o
  -2  12   2        0.16       -0.26      0.92 o
  -1  12   2      357.57      385.07      8.09 o
   0  12   2      119.53      121.32      2.80 o
   1  12   2        1.94        2.27      0.64 o
   2  12   2       58.45       57.02      1.85 o
   3  12   2       37.89       38.80      3.31 o
   4  12   2        0.19       -0.15      1.03 o
   5  12   2       16.17       13.41      1.34 o
   6  12   2        5.41        4.83      1.13 o
   7  12   2        7.81        8.13      1.19 o
   8  12   2        0.65        3.94      1.91 o
  -8  13   2        1.37        1.27      2.35 o
  -7  13   2        2.69        3.57      1.19 o
  -6  13   2        3.42        2.35      0.98 o
  -5  13   2       34.84       36.39      1.95 o
  -4  13   2        0.54       -0.04      0.76 o
  -3  13   2       69.80       78.26      2.66 o
  -2  13   2       43.38       45.81      3.52 o
  -1  13   2        5.07        4.92      1.13 o
   0  13   2       67.46       71.12      2.11 o
   1  13   2       10.72        9.76      0.99 o
   2  13   2        0.16       -0.38      0.64 o
   3  13   2        1.96        1.90      0.78 o
   4  13   2       24.34       19.59      1.55 o
   5  13   2       20.18       13.79      1.34 o
   6  13   2        7.57        5.87      1.19 o
   7  13   2        6.92       10.56      1.41 o
  -8  14   2       11.23       15.49      1.68 o
  -7  14   2        4.13        5.76      1.25 o
  -6  14   2        0.22        1.64      0.98 o
  -5  14   2       10.16        9.08      1.25 o
  -4  14   2       19.60       19.66      1.51 o
  -3  14   2        0.04       -0.88      1.47 o
  -2  14   2       42.38       48.16      3.82 o
  -1  14   2       89.65       97.73      3.51 o
   0  14   2        1.53        0.61      0.78 o
   1  14   2       36.63       38.77      1.94 o
   2  14   2       28.61       28.34      1.51 o
   3  14   2       47.63       43.57      2.79 o
   4  14   2        1.75        1.88      1.32 o
   5  14   2        2.60        0.33      0.92 o
   6  14   2       18.85       20.92      1.83 o
   7  14   2        0.00       -1.17      1.17 o
  -7  15   2        0.21       -0.43      1.03 o
  -6  15   2        4.57        6.36      1.25 o
  -5  15   2        1.20        1.31      1.02 o
  -4  15   2        8.68        4.90      1.32 o
  -3  15   2        4.49        6.17      2.06 o
  -2  15   2        0.82        0.00      1.76 o
  -1  15   2        2.37        3.52      2.06 o
   0  15   2       18.20       18.41      3.23 o
   1  15   2       93.18       99.22      4.92 o
   2  15   2        0.88        0.38      1.09 o
   3  15   2       22.94       24.34      1.83 o
   4  15   2        0.26        0.41      0.98 o
   5  15   2        0.46       -0.98      0.98 o
   6  15   2        8.54       14.37      1.68 o
  -6  16   2        0.76        0.29      1.02 o
  -5  16   2        6.59        5.51      1.25 o
  -4  16   2        3.60        3.43      1.19 o
  -3  16   2        1.79        4.70      2.06 o
  -2  16   2        9.45        9.10      2.35 o
  -1  16   2       34.32       32.89      3.52 o
   0  16   2       26.18       23.40      4.11 o
   1  16   2        9.03        9.35      1.17 o
   2  16   2       11.53       15.32      1.91 o
   3  16   2       21.15       19.49      1.83 o
   4  16   2        6.95        5.75      1.34 o
   5  16   2        2.76        2.18      1.91 o
  -4  17   2       11.47       13.22      1.68 o
  -3  17   2        0.81        0.59      2.06 o
  -2  17   2        0.05       -1.47      1.76 o
  -1  17   2       23.40       19.97      2.94 o
   0  17   2       56.38       59.91      4.70 o
   1  17   2        7.39        7.48      1.34 o
   2  17   2       27.41       24.79      1.96 o
   3  17   2       10.82       10.75      1.62 o
   4  17   2       11.59       11.93      1.62 o
  -2  18   2        1.80        0.88      2.06 o
  -1  18   2        0.00       -1.76      1.76 o
   0  18   2        4.46        9.69      2.64 o
   1  18   2        0.87       -0.72      1.13 o
   2  18   2        1.99        3.52      2.06 o
 -11   0   3        7.13        6.46      1.47 o
  -9   0   3       14.41       16.32      1.76 o
  -7   0   3       23.29       26.96      1.07 o
  -5   0   3       78.93       69.20      1.45 o
  -3   0   3     1362.05     1302.67     18.48 o
  -1   0   3     2135.51     2183.12     44.50 o
   1   0   3     2567.77     2531.67     61.96 o
   3   0   3     1575.95     1720.31     24.41 o
   5   0   3      140.73      132.40      3.67 o
   7   0   3      241.33      255.13      7.64 o
   9   0   3        0.78       -1.13      1.13 o
 -12   1   3        3.26        3.28      0.84 o
 -11   1   3        1.15        0.50      0.67 o
 -10   1   3        0.58       -0.17      0.52 o
  -9   1   3       55.53       54.93      1.50 o
  -8   1   3       36.79       37.20      1.03 o
  -7   1   3      239.93      242.52      2.93 o
  -6   1   3      367.05      365.74      4.07 o
  -5   1   3        9.85        8.55      0.36 o
  -4   1   3      145.96      143.85      1.74 o
  -3   1   3       81.94       66.85      0.93 o
  -2   1   3     2633.67     2533.24     25.07 o
  -1   1   3     1238.45     1185.06     10.99 o
   0   1   3      316.16      284.71      3.11 o
   1   1   3      158.22      157.79      1.89 o
   2   1   3       20.78       23.32      1.10 o
   3   1   3     2634.50     2765.31     30.05 o
   4   1   3      644.89      661.87      7.75 o
   5   1   3       63.16       65.57      1.54 o
   6   1   3      144.00      141.66      2.63 o
   7   1   3      134.23      132.80      2.64 o
   8   1   3       85.76       82.79      2.16 o
   9   1   3        2.97        0.15      0.88 o
  10   1   3        0.15       -0.78      1.02 o
 -12   2   3        4.52        3.87      0.86 o
 -11   2   3        5.01        5.09      0.89 o
 -10   2   3       10.53       11.60      0.97 o
  -9   2   3       41.95       42.54      1.30 o
  -8   2   3      201.17      212.87      3.06 o
  -7   2   3       33.92       32.34      1.07 o
  -6   2   3       54.54       56.87      1.00 o
  -5   2   3      301.46      323.45      3.28 o
  -4   2   3        1.31        3.04      0.48 o
  -3   2   3      249.92      240.11      2.45 o
  -2   2   3      103.61      112.49      1.39 o
  -1   2   3      375.62      354.07      4.12 o
   0   2   3       14.29       22.11      0.57 o
   1   2   3       93.93      100.34      1.33 o
   2   2   3       40.39       37.13      0.63 o
   3   2   3      442.96      464.61      4.62 o
   4   2   3      577.52      613.56      7.22 o
   5   2   3       38.13       39.98      1.07 o
   6   2   3      476.32      477.12      6.64 o
   7   2   3       32.73       29.42      1.32 o
   8   2   3      133.64      138.10      2.82 o
   9   2   3        9.98        8.33      1.20 o
  10   2   3        0.00       -0.88      1.25 o
 -12   3   3        1.38        0.66      0.82 o
 -11   3   3        3.82        4.02      0.82 o
 -10   3   3       27.25       26.51      1.59 o
  -9   3   3        0.68        0.36      0.46 o
  -8   3   3       34.20       37.96      1.12 o
  -7   3   3       10.20        9.16      0.65 o
  -6   3   3        6.87       11.69      0.56 o
  -5   3   3      298.27      314.48      3.51 o
  -4   3   3      766.70      734.32      7.55 o
  -3   3   3      134.93      118.89      1.49 o
  -2   3   3      105.48      119.43      1.43 o
  -1   3   3      852.85      833.55     10.91 o
   0   3   3       18.15       22.93      0.57 o
   1   3   3      205.70      226.97      2.61 o
   2   3   3      273.18      249.83      2.66 o
   3   3   3        2.48        4.19      0.33 o
   4   3   3      236.50      239.04      2.86 o
   5   3   3       29.26       22.28      1.11 o
   6   3   3      140.10      143.86      2.68 o
   7   3   3      106.22      110.71      2.38 o
   8   3   3      108.67      113.01      2.49 o
   9   3   3        1.00        0.10      0.89 o
  10   3   3       17.84       19.65      1.63 o
 -12   4   3        0.02        0.11      0.99 o
 -11   4   3       11.19        8.39      1.15 o
 -10   4   3        6.11        6.83      0.89 o
  -9   4   3        1.13        0.58      0.49 o
  -8   4   3       14.79       15.79      0.87 o
  -7   4   3       23.29       24.51      0.71 o
  -6   4   3      220.96      226.72      2.74 o
  -5   4   3       44.75       42.53      1.29 o
  -4   4   3     1616.00     1568.83     15.74 o
  -3   4   3      225.03      238.80      2.99 o
  -2   4   3      266.55      253.92      2.79 o
  -1   4   3       18.00       19.59      0.79 o
   0   4   3      539.35      584.76      6.69 o
   1   4   3      252.93      242.14      3.24 o
   2   4   3       67.21       61.23      1.07 o
   3   4   3       45.73       46.27      1.02 o
   4   4   3      153.93      156.51      2.06 o
   5   4   3      311.56      302.37      3.60 o
   6   4   3       42.35       40.73      1.39 o
   7   4   3      151.02      154.21      2.93 o
   8   4   3        5.58        5.91      0.95 o
   9   4   3       16.59       15.99      1.36 o
  10   4   3        1.61        1.62      1.07 o
 -11   5   3       15.95       15.11      1.87 o
 -10   5   3        8.63        9.82      0.78 o
  -9   5   3       62.99       68.31      1.57 o
  -8   5   3        6.49        5.68      0.53 o
  -7   5   3       26.88       28.73      1.01 o
  -6   5   3       31.47       31.52      0.77 o
  -5   5   3        0.19        0.54      0.53 o
  -4   5   3        0.56       -0.46      0.55 o
  -3   5   3        2.63        4.02      0.31 o
  -2   5   3      268.30      279.16      3.03 o
  -1   5   3      119.89      124.61      1.96 o
   0   5   3     1191.00     1221.62     15.61 o
   1   5   3      143.42      158.51      2.30 o
   2   5   3       70.05       72.62      1.30 o
   3   5   3      355.00      369.28      4.17 o
   4   5   3      783.27      810.01      8.53 o
   5   5   3      540.58      522.92      5.79 o
   6   5   3       11.43       11.35      0.90 o
   7   5   3       84.33       84.22      2.63 o
   8   5   3        0.00        0.34      1.12 o
   9   5   3       10.69       10.34      1.19 o
  10   5   3        3.95        2.82      0.89 o
 -11   6   3       11.31       11.11      0.97 o
 -10   6   3        7.96        6.83      0.76 o
  -9   6   3       12.90       13.18      0.68 o
  -8   6   3        5.49        3.64      0.45 o
  -7   6   3       12.06       12.10      0.60 o
  -6   6   3       45.79       40.15      0.91 o
  -5   6   3      199.81      202.95      2.47 o
  -4   6   3        1.28        4.91      1.12 o
  -3   6   3      444.06      481.92      5.87 o
  -2   6   3        6.07        3.05      0.24 o
  -1   6   3      737.10      760.19      9.83 o
   0   6   3       17.65       19.65      0.74 o
   1   6   3      435.60      500.29      6.21 o
   2   6   3        0.57        0.41      0.26 o
   3   6   3       23.56       20.13      0.69 o
   4   6   3       75.82       75.91      1.67 o
   5   6   3        0.63       -0.31      0.37 o
   6   6   3      848.17      848.59      9.92 o
   7   6   3        1.23        0.55      0.72 o
   8   6   3        0.06       -0.67      0.72 o
   9   6   3        1.61        0.65      0.71 o
  10   6   3        2.67        2.29      0.89 o
 -11   7   3        3.41        1.76      1.19 o
 -10   7   3        0.47       -0.74      0.74 o
  -9   7   3        0.00       -0.49      0.49 o
  -8   7   3       11.58       11.73      0.74 o
  -7   7   3       60.07       60.63      1.41 o
  -6   7   3      125.72      113.58      2.40 o
  -5   7   3       12.71       10.18      0.53 o
  -4   7   3       53.23       60.05      1.63 o
  -3   7   3       23.01       19.99      0.74 o
  -2   7   3        6.48        7.83      0.50 o
  -1   7   3      120.36      124.82      2.07 o
   0   7   3      274.10      295.05      4.22 o
   1   7   3     1577.61     1711.49     17.16 o
   2   7   3      300.01      278.70      3.61 o
   3   7   3        7.48       11.68      0.53 o
   4   7   3      340.78      346.12      3.79 o
   5   7   3      163.38      149.89      2.23 o
   6   7   3      125.45      124.19      2.45 o
   7   7   3        0.11        0.11      0.54 o
   8   7   3       20.64       20.68      1.16 o
   9   7   3        1.60        1.60      0.80 o
 -11   8   3        0.40       -1.10      1.10 o
 -10   8   3        9.46       11.46      0.97 o
  -9   8   3        0.16       -0.58      0.58 o
  -8   8   3       53.69       50.20      1.58 o
  -7   8   3       85.70       77.67      1.92 o
  -6   8   3     1158.16     1102.90     14.16 o
  -5   8   3       61.86       59.98      1.47 o
  -4   8   3      186.01      179.86      2.60 o
  -3   8   3      615.96      600.04      6.28 o
  -2   8   3       15.56       15.56      0.69 o
  -1   8   3        8.01       11.47      0.65 o
   0   8   3      200.12      227.34      3.48 o
   1   8   3       82.09       79.13      1.68 o
   2   8   3      398.72      400.65      4.48 o
   3   8   3       53.81       52.38      1.05 o
   4   8   3      122.11      134.64      1.71 o
   5   8   3      200.67      202.75      2.56 o
   6   8   3       31.71       31.11      1.03 o
   7   8   3        5.41        5.82      0.71 o
   8   8   3        5.49        7.87      0.86 o
   9   8   3        0.01       -0.28      0.74 o
 -10   9   3        0.58       -0.59      0.85 o
  -9   9   3        0.22       -0.99      0.99 o
  -8   9   3       28.27       30.13      1.56 o
  -7   9   3        7.93        9.71      1.03 o
  -6   9   3      185.57      176.88      6.53 o
  -5   9   3     1066.99     1014.58     15.19 o
  -4   9   3      104.35       96.93      2.33 o
  -3   9   3      141.43      144.64      2.37 o
  -2   9   3        0.80        1.54      0.40 o
  -1   9   3       50.38       56.46      1.53 o
   0   9   3      118.65      127.90      2.30 o
   1   9   3       36.12       36.43      1.19 o
   2   9   3       42.74       43.59      1.31 o
   3   9   3       21.54       22.89      1.20 o
   4   9   3      173.79      180.64      2.31 o
   5   9   3       36.44       35.51      0.91 o
   6   9   3        0.69        1.02      0.46 o
   7   9   3        6.06        4.92      0.61 o
   8   9   3        0.23        0.64      0.85 o
   9   9   3        0.00       -0.76      0.93 o
 -10  10   3        0.05       -0.88      0.88 o
  -9  10   3       21.04       20.38      2.45 o
  -8  10   3        5.34        3.25      1.04 o
  -7  10   3       13.48        9.10      1.18 o
  -6  10   3       33.36       30.16      1.64 o
  -5  10   3       50.43       49.55      2.27 o
  -4  10   3       30.53       29.54      1.36 o
  -3  10   3      258.80      265.05      4.65 o
  -2  10   3       80.13       89.07      2.12 o
  -1  10   3      190.80      199.42      3.17 o
   0  10   3      158.95      158.06      2.70 o
   1  10   3       36.61       36.60      1.22 o
   2  10   3       46.10       45.71      1.39 o
   3  10   3      123.56      117.85      2.15 o
   4  10   3        7.97        6.71      0.63 o
   5  10   3        0.92        0.52      0.54 o
   6  10   3        0.01        0.15      0.50 o
   7  10   3        6.77        7.25      1.02 o
   8  10   3        0.12        1.82      1.13 o
  -9  11   3        0.92       -0.12      0.94 o
  -8  11   3       41.72       44.26      2.03 o
  -7  11   3       54.93       54.01      2.36 o
  -6  11   3        1.02        0.43      0.67 o
  -5  11   3       35.78       33.63      1.77 o
  -4  11   3       56.79       56.72      1.85 o
  -3  11   3      132.23      132.84      2.88 o
  -2  11   3      213.12      217.26      3.81 o
  -1  11   3       52.11       56.00      2.59 o
   0  11   3       27.73       26.00      1.04 o
   1  11   3       29.96       29.83      1.16 o
   2  11   3       71.78       68.85      1.75 o
   3  11   3       35.65       29.85      1.14 o
   4  11   3       59.34       55.26      1.33 o
   5  11   3        1.90        1.81      0.62 o
   6  11   3       13.76       13.28      1.12 o
   7  11   3       24.82       29.00      2.68 o
   8  11   3        1.03        1.15      1.13 o
  -9  12   3        3.60        0.25      0.94 o
  -8  12   3        1.29       -0.81      0.88 o
  -7  12   3       12.81       12.51      1.24 o
  -6  12   3        9.06        9.29      1.55 o
  -5  12   3        7.04        5.78      1.13 o
  -4  12   3        0.43        0.65      0.64 o
  -3  12   3       22.48       21.87      2.50 o
  -2  12   3       73.66       76.09      2.88 o
  -1  12   3      210.13      218.98      4.15 o
   0  12   3        0.05       -0.55      0.55 o
   1  12   3       32.37       33.55      1.51 o
   2  12   3       12.28       11.44      1.04 o
   3  12   3       83.94       80.21      2.01 o
   4  12   3       30.24       32.65      1.72 o
   5  12   3        1.28        1.66      0.72 o
   6  12   3        0.09        1.06      1.32 o
   7  12   3        0.05        0.41      0.98 o
  -8  13   3        0.16       -0.32      1.02 o
  -7  13   3        9.29        6.84      1.25 o
  -6  13   3       40.80       39.35      2.17 o
  -5  13   3        1.65        0.59      0.79 o
  -4  13   3       42.17       43.28      2.64 o
  -3  13   3       81.52       80.17      4.70 o
  -2  13   3       78.45       74.00      4.40 o
  -1  13   3      119.93      130.75      2.96 o
   0  13   3       42.61       46.65      1.80 o
   1  13   3       58.54       60.45      2.06 o
   2  13   3       17.30       17.06      1.16 o
   3  13   3        8.49        6.84      0.95 o
   4  13   3        4.26        2.77      0.92 o
   5  13   3       13.70       12.43      1.34 o
   6  13   3        0.44       -0.91      2.35 o
   7  13   3       32.05       39.45      5.14 o
  -8  14   3        0.05        0.69      1.02 o
  -7  14   3        0.76        2.15      1.19 o
  -6  14   3        0.08       -0.47      0.98 o
  -5  14   3        1.12        0.18      0.98 o
  -4  14   3        9.03        7.26      1.19 o
  -3  14   3       87.93       98.08      5.29 o
  -2  14   3       77.57       78.41      4.70 o
  -1  14   3        0.14       -0.67      0.67 o
   0  14   3       91.45       99.27      2.67 o
   1  14   3        0.36       -0.95      0.95 o
   2  14   3       22.29       21.36      1.34 o
   3  14   3        5.41        3.23      1.17 o
   4  14   3        4.53        3.18      1.13 o
   5  14   3        4.73        4.23      1.19 o
   6  14   3        1.73        1.76      1.19 o
  -7  15   3        7.59        8.22      1.47 o
  -6  15   3       25.89       29.84      2.11 o
  -5  15   3        0.87       -1.31      1.47 o
  -4  15   3       10.53        9.32      1.25 o
  -3  15   3        0.47        1.76      2.06 o
  -2  15   3       91.92       97.79      5.58 o
  -1  15   3       15.52       14.10      2.64 o
   0  15   3        1.23        0.52      0.91 o
   1  15   3      115.05      123.55      4.80 o
   2  15   3       11.42        9.29      1.16 o
   3  15   3        9.53        9.46      3.52 o
   4  15   3        0.05        0.47      0.98 o
   5  15   3        3.22        2.32      1.19 o
  -6  16   3       12.23       12.28      1.62 o
  -5  16   3       14.24       15.56      1.68 o
  -4  16   3        0.57       -0.88      1.76 o
  -3  16   3       15.33       13.51      2.64 o
  -2  16   3        0.72       -0.29      1.76 o
  -1  16   3        7.98        5.87      2.35 o
   0  16   3        0.07       -0.23      0.98 o
   1  16   3       27.00       26.55      1.70 o
   2  16   3       43.68       47.80      2.47 o
   3  16   3        0.26       -0.29      0.98 o
   4  16   3        2.74        2.99      1.19 o
  -4  17   3        1.74        1.17      2.35 o
  -3  17   3        0.05       -1.76      2.06 o
  -2  17   3        3.64        1.47      2.06 o
  -1  17   3        6.11        4.99      2.35 o
   0  17   3        2.37        1.64      1.62 o
   1  17   3        5.40        4.73      1.24 o
   2  17   3        5.76        2.52      1.62 o
   3  17   3        3.34        4.28      1.41 o
  -2  18   3        0.50       -0.29      2.06 o
  -1  18   3        0.98       -0.29      2.06 o
   0  18   3        1.07        1.47      2.06 o
 -12   0   4       18.93       18.83      1.83 o
 -10   0   4        0.38       -0.44      1.91 o
  -8   0   4       23.67       24.52      1.41 o
  -6   0   4       10.45        9.23      0.68 o
  -4   0   4      592.33      617.67      9.21 o
  -2   0   4      226.99      231.36      3.72 o
   0   0   4     1537.47     1439.95     20.62 o
   2   0   4     4624.62     5081.65     86.79 o
   4   0   4      182.68      203.03      3.78 o
   6   0   4      852.09      836.54     15.57 o
   8   0   4       87.51       91.45      3.21 o
  10   0   4        0.00        1.76      2.06 o
 -12   1   4        0.65        0.45      0.80 o
 -11   1   4        0.90        0.43      0.67 o
 -10   1   4        0.00       -0.52      0.52 o
  -9   1   4        6.96        6.30      0.67 o
  -8   1   4       12.06       13.03      0.70 o
  -7   1   4       15.55       13.52      0.85 o
  -6   1   4       27.16       22.62      0.65 o
  -5   1   4       10.75       10.76      0.41 o
  -4   1   4      204.41      188.53      2.29 o
  -3   1   4      194.38      177.34      2.11 o
  -2   1   4      102.22      118.49      1.51 o
  -1   1   4      816.79      801.82      7.61 o
   0   1   4       21.80       27.79      0.50 o
   1   1   4     1992.66     2034.71     22.35 o
   2   1   4      254.25      264.46      3.85 o
   3   1   4       23.99       24.74      0.77 o
   4   1   4       86.76       90.94      1.67 o
   5   1   4        9.28        7.82      0.62 o
   6   1   4        0.00       -0.59      0.59 o
   7   1   4        8.89        7.11      0.88 o
   8   1   4       20.43       19.18      1.44 o
   9   1   4        2.28        0.52      1.02 o
  10   1   4        5.44        4.43      1.31 o
 -12   2   4        0.02       -0.48      0.74 o
 -11   2   4       11.18       10.91      1.00 o
 -10   2   4        0.80        0.39      0.58 o
  -9   2   4       25.20       28.57      1.17 o
  -8   2   4       74.26       76.78      1.56 o
  -7   2   4       18.21       14.47      0.66 o
  -6   2   4       18.57       14.70      0.62 o
  -5   2   4       27.05       21.27      0.59 o
  -4   2   4      105.73       96.96      1.26 o
  -3   2   4      193.76      184.16      1.86 o
  -2   2   4     1268.32     1302.38     13.09 o
  -1   2   4      340.25      322.93      3.88 o
   0   2   4       17.70       14.38      0.50 o
   1   2   4     3217.66     3560.49     35.28 o
   2   2   4      174.66      186.37      2.25 o
   3   2   4       44.37       46.57      0.99 o
   4   2   4      225.74      223.32      2.85 o
   5   2   4        3.86        3.45      0.55 o
   6   2   4       39.31       37.07      1.39 o
   7   2   4       42.27       41.71      1.57 o
   8   2   4        1.53        0.15      0.73 o
   9   2   4        0.06       -0.76      0.76 o
  10   2   4        1.70        2.30      1.33 o
 -12   3   4        0.57        0.06      1.10 o
 -11   3   4        1.97        0.49      1.06 o
 -10   3   4        2.99        2.61      0.77 o
  -9   3   4       11.57       10.91      0.73 o
  -8   3   4       17.94       16.92      0.80 o
  -7   3   4       41.95       39.46      1.17 o
  -6   3   4        1.59        0.57      0.28 o
  -5   3   4       25.76       21.25      0.85 o
  -4   3   4       85.13       87.65      1.51 o
  -3   3   4      701.15      724.69      7.51 o
  -2   3   4      158.15      162.60      1.94 o
  -1   3   4     3557.53     3625.82     39.21 o
   0   3   4      188.55      177.54      2.38 o
   1   3   4      139.98      159.00      2.03 o
   2   3   4     2466.91     2583.79     23.83 o
   3   3   4      340.65      351.22      3.98 o
   4   3   4       80.68       97.38      1.78 o
   5   3   4      165.65      161.78      2.57 o
   6   3   4       43.31       43.90      1.50 o
   7   3   4        0.23       -0.59      0.59 o
   8   3   4        4.78        2.77      1.40 o
   9   3   4       17.19       16.67      1.46 o
  10   3   4        2.19        2.74      1.19 o
 -12   4   4        2.00        0.75      1.27 o
 -11   4   4       26.32       26.92      1.34 o
 -10   4   4        6.14        5.93      0.93 o
  -9   4   4        7.78        8.13      0.99 o
  -8   4   4       10.00        8.76      0.91 o
  -7   4   4       35.73       35.46      0.92 o
  -6   4   4       65.03       68.66      1.22 o
  -5   4   4       52.23       56.09      1.04 o
  -4   4   4      174.55      163.15      2.02 o
  -3   4   4      212.16      208.31      2.40 o
  -2   4   4       74.99       87.44      1.61 o
  -1   4   4     3734.21     3975.75     45.21 o
   0   4   4      317.08      274.46      3.48 o
   1   4   4      750.05      806.56      8.37 o
   2   4   4       82.41      105.09      1.41 o
   3   4   4        0.34       -0.12      0.21 o
   4   4   4      307.68      302.91      3.58 o
   5   4   4      385.15      377.41      4.93 o
   6   4   4      421.54      415.42      5.49 o
   7   4   4       26.27       23.56      1.36 o
   8   4   4        0.31       -0.69      0.69 o
   9   4   4        0.21       -0.79      0.89 o
  10   4   4        0.91        0.53      1.12 o
 -11   5   4        5.33        5.89      0.86 o
 -10   5   4       19.81       21.75      1.06 o
  -9   5   4        6.11        5.23      0.66 o
  -8   5   4        9.12        9.68      0.59 o
  -7   5   4      270.42      283.00      3.45 o
  -6   5   4        8.90        8.85      0.48 o
  -5   5   4      271.86      255.89      3.03 o
  -4   5   4        9.93       10.31      0.50 o
  -3   5   4      227.66      229.60      2.64 o
  -2   5   4      265.91      303.07      4.69 o
  -1   5   4      502.45      517.54      6.03 o
   0   5   4      582.66      584.65      9.43 o
   1   5   4       12.39       10.99      0.46 o
   2   5   4      254.09      280.30      3.03 o
   3   5   4        5.59        5.56      0.44 o
   4   5   4       87.72       89.21      1.50 o
   5   5   4      252.91      250.06      3.15 o
   6   5   4       18.85       17.19      0.97 o
   7   5   4        4.53        3.42      0.76 o
   8   5   4        0.26       -0.39      0.85 o
   9   5   4        4.79        5.61      1.19 o
 -11   6   4        2.43        2.77      0.76 o
 -10   6   4       14.76       14.13      0.92 o
  -9   6   4        4.61        3.39      0.54 o
  -8   6   4       30.10       30.49      0.91 o
  -7   6   4       82.76       76.23      1.41 o
  -6   6   4      907.47      904.20      9.47 o
  -5   6   4      213.32      205.24      2.82 o
  -4   6   4        0.73        1.50      0.60 o
  -3   6   4        8.88        9.56      0.42 o
  -2   6   4      550.23      600.00      6.95 o
  -1   6   4       59.98       65.23      1.14 o
   0   6   4       13.71       18.41      0.53 o
   1   6   4      175.01      187.26      2.59 o
   2   6   4       14.28       12.31      0.57 o
   3   6   4       32.32       27.67      0.95 o
   4   6   4      394.24      388.49      4.53 o
   5   6   4       84.56       82.43      1.55 o
   6   6   4       59.53       62.03      1.65 o
   7   6   4        9.08        7.33      0.80 o
   8   6   4       12.86       14.93      1.29 o
   9   6   4       13.19       17.49      2.25 o
 -11   7   4        0.55        0.47      0.88 o
 -10   7   4        2.21        1.40      0.74 o
  -9   7   4        6.03        7.90      0.71 o
  -8   7   4        2.40        3.01      0.56 o
  -7   7   4       35.30       36.21      1.15 o
  -6   7   4       32.71       31.59      1.05 o
  -5   7   4      390.23      371.85      4.68 o
  -4   7   4       51.17       54.82      1.14 o
  -3   7   4       28.44       26.18      0.66 o
  -2   7   4      220.61      210.44      3.21 o
  -1   7   4        0.74        0.06      0.35 o
   0   7   4       74.63       74.49      1.60 o
   1   7   4       14.93       15.71      0.66 o
   2   7   4      137.61      144.96      2.23 o
   3   7   4      601.32      589.34      6.49 o
   4   7   4       58.40       55.45      1.23 o
   5   7   4      225.41      223.90      3.00 o
   6   7   4        4.31        4.28      0.68 o
   7   7   4        1.83        1.66      0.85 o
   8   7   4        6.13        7.42      1.12 o
   9   7   4       22.43       27.09      1.37 o
 -11   8   4        5.97        7.49      1.87 o
 -10   8   4        0.09       -0.39      0.66 o
  -9   8   4        6.20        5.33      1.07 o
  -8   8   4        7.27        6.83      0.64 o
  -7   8   4        0.01        0.03      0.44 o
  -6   8   4       10.67       11.05      0.69 o
  -5   8   4      239.89      241.62      3.30 o
  -4   8   4      186.84      178.68      2.86 o
  -3   8   4        0.37       -0.15      0.25 o
  -2   8   4       39.22       37.74      1.09 o
  -1   8   4       42.62       49.59      1.30 o
   0   8   4        8.82        8.35      0.65 o
   1   8   4       46.27       42.64      0.97 o
   2   8   4       14.38       14.36      0.80 o
   3   8   4      195.03      198.00      2.68 o
   4   8   4      204.59      204.85      2.62 o
   5   8   4        9.32        8.09      0.62 o
   6   8   4       27.81       29.99      1.02 o
   7   8   4        0.33       -0.23      0.65 o
   8   8   4        5.39        5.71      0.86 o
   9   8   4        7.56        6.65      1.03 o
 -10   9   4        1.59        2.23      0.91 o
  -9   9   4       54.63       57.30      2.57 o
  -8   9   4        4.09        4.03      0.91 o
  -7   9   4       27.40       22.87      1.38 o
  -6   9   4       21.06       21.86      1.02 o
  -5   9   4        7.26        4.65      0.55 o
  -4   9   4        9.06        8.37      0.69 o
  -3   9   4      421.57      409.60      5.70 o
  -2   9   4       16.55       14.27      0.74 o
  -1   9   4      191.91      189.30      3.10 o
   0   9   4        0.07        0.78      0.38 o
   1   9   4       10.73       13.84      0.80 o
   2   9   4      257.41      252.14      3.48 o
   3   9   4       25.58       24.57      1.24 o
   4   9   4      586.61      590.51      6.62 o
   5   9   4        0.44        0.10      0.40 o
   6   9   4        0.32        0.57      0.70 o
   7   9   4        0.61        1.17      0.78 o
   8   9   4        5.08        4.75      1.19 o
 -10  10   4        1.39        1.35      1.03 o
  -9  10   4        9.52       11.15      1.28 o
  -8  10   4       26.46       23.35      1.46 o
  -7  10   4        1.27        1.54      0.72 o
  -6  10   4       19.14       20.46      1.24 o
  -5  10   4       46.64       45.83      2.29 o
  -4  10   4      288.49      282.92      6.40 o
  -3  10   4      310.03      311.36      4.60 o
  -2  10   4       34.68       35.35      1.17 o
  -1  10   4       14.40       16.05      0.84 o
   0  10   4        0.47        0.78      0.51 o
   1  10   4       38.28       41.35      1.37 o
   2  10   4      125.49      131.90      2.60 o
   3  10   4      240.05      238.82      4.03 o
   4  10   4      106.44      108.81      2.36 o
   5  10   4       12.44       13.27      0.64 o
   6  10   4        5.38        6.39      0.73 o
   7  10   4        2.16        2.35      0.81 o
   8  10   4       20.77       26.85      1.56 o
  -9  11   4        3.55        0.69      0.91 o
  -8  11   4      190.84      181.58      4.19 o
  -7  11   4       22.95       15.69      1.28 o
  -6  11   4        6.65        4.15      0.84 o
  -5  11   4       32.95       33.70      1.78 o
  -4  11   4      279.77      275.68      6.49 o
  -3  11   4        5.30        3.94      0.69 o
  -2  11   4      348.79      366.64      5.38 o
  -1  11   4        0.25       -0.27      0.52 o
   0  11   4        5.28        5.34      0.65 o
   1  11   4       30.69       31.36      1.40 o
   2  11   4       99.20      108.59      2.41 o
   3  11   4       68.85       68.69      1.90 o
   4  11   4        2.06        2.06      0.57 o
   5  11   4        8.41        7.46      0.80 o
   6  11   4        6.51        8.10      1.03 o
   7  11   4        1.57        4.02      1.34 o
   8  11   4        0.40        1.17      1.76 o
  -9  12   4        0.71       -0.06      0.94 o
  -8  12   4        7.69        5.17      1.36 o
  -7  12   4      107.61      102.67      5.01 o
  -6  12   4        6.80        5.50      0.88 o
  -5  12   4       35.09       34.37      1.66 o
  -4  12   4       44.05       46.35      1.67 o
  -3  12   4        0.77       -0.02      0.64 o
  -2  12   4       83.64       79.62      2.29 o
  -1  12   4      234.32      242.06      5.11 o
   0  12   4      140.81      144.08      2.81 o
   1  12   4       35.93       35.89      1.37 o
   2  12   4       63.60       65.28      1.89 o
   3  12   4       17.49       19.12      1.52 o
   4  12   4        0.36        0.67      0.51 o
   5  12   4        1.19        0.28      0.69 o
   6  12   4        0.61        0.66      0.81 o
   7  12   4        1.19       -0.01      0.81 o
  -8  13   4       14.34       15.29      1.68 o
  -7  13   4        6.89        4.63      1.19 o
  -6  13   4        0.16       -0.39      0.79 o
  -5  13   4        1.25        0.10      0.79 o
  -4  13   4      117.87      128.84      3.74 o
  -3  13   4       68.76       60.20      4.11 o
  -2  13   4       26.66       26.06      3.38 o
  -1  13   4       29.79       31.92      1.54 o
   0  13   4       35.01       37.90      1.72 o
   1  13   4        6.03        6.02      0.93 o
   2  13   4       11.02        9.44      1.07 o
   3  13   4        3.08        2.13      0.88 o
   4  13   4        0.36        0.39      0.92 o
   5  13   4       19.90       20.00      1.62 o
   6  13   4       11.63       14.44      1.62 o
  -8  14   4       16.24       15.86      2.94 o
  -7  14   4       11.52       13.35      2.20 o
  -6  14   4        0.59        0.69      1.76 o
  -5  14   4        0.87       -0.29      0.79 o
  -4  14   4        0.00        0.88      1.76 o
  -3  14   4        6.54        6.75      2.35 o
  -2  14   4        2.10        1.35      0.98 o
  -1  14   4        1.51        1.35      0.98 o
   0  14   4      192.72      193.74      4.59 o
   1  14   4       43.49       43.45      1.89 o
   2  14   4        1.63        1.02      1.00 o
   3  14   4        9.30        8.48      1.07 o
   4  14   4        9.45       11.51      1.47 o
   5  14   4        4.68        4.83      1.34 o
   6  14   4       14.75       16.77      1.76 o
  -7  15   4        0.35       -1.03      1.03 o
  -6  15   4        0.01        0.27      1.02 o
  -5  15   4        0.13        1.39      1.02 o
  -4  15   4        6.01        7.05      2.35 o
  -3  15   4       21.19       19.09      2.94 o
  -2  15   4        2.33        2.83      1.02 o
  -1  15   4        0.17        0.00      0.98 o
   0  15   4        0.38        0.17      0.81 o
   1  15   4        1.78        0.55      0.81 o
   2  15   4       23.92       23.53      2.43 o
   3  15   4        3.38        1.35      2.06 o
   4  15   4        1.28        1.71      1.13 o
   5  15   4        0.05       -0.98      0.98 o
  -6  16   4       17.86       19.48      1.90 o
  -5  16   4        7.08        7.31      3.52 o
  -4  16   4        3.50        1.76      2.06 o
  -3  16   4        0.07        1.17      2.06 o
  -2  16   4       14.07       17.62      2.94 o
  -1  16   4        0.34        0.06      0.98 o
   0  16   4        4.97        5.03      1.91 o
   1  16   4        6.18        4.79      0.99 o
   2  16   4       16.54       14.67      1.38 o
   3  16   4       13.22       12.73      1.62 o
   4  16   4        5.04        5.03      1.41 o
  -4  17   4        3.49        1.47      2.35 o
  -3  17   4        1.83        2.06      2.35 o
  -2  17   4       21.43       22.02      3.23 o
  -1  17   4        0.94        0.05      1.02 o
   0  17   4        0.04       -0.24      1.13 o
   1  17   4        7.77        5.49      1.19 o
   2  17   4        0.83        0.27      1.13 o
 -11   0   5        5.48        5.82      1.47 o
  -9   0   5       21.07       23.38      1.62 o
  -7   0   5       17.58       18.43      1.02 o
  -5   0   5      286.99      294.10      4.85 o
  -3   0   5     3137.81     3122.75     47.15 o
  -1   0   5        0.02        1.17      0.42 o
   1   0   5     1709.76     1808.37     31.57 o
   3   0   5        5.72        4.86      0.86 o
   5   0   5       39.92       39.37      1.58 o
   7   0   5      101.23      100.03      3.32 o
   9   0   5        3.68        4.99      1.45 o
 -12   1   5        0.56       -0.76      0.76 o
 -11   1   5        0.71        0.35      0.69 o
 -10   1   5        3.86        3.42      0.76 o
  -9   1   5       31.47       32.03      1.32 o
  -8   1   5        9.33       10.06      0.80 o
  -7   1   5        0.23       -0.17      0.32 o
  -6   1   5        0.25       -0.28      0.28 o
  -5   1   5        8.46        8.82      0.44 o
  -4   1   5      109.25       94.32      1.41 o
  -3   1   5     3860.20     3826.35     32.79 o
  -2   1   5       75.47       58.38      0.92 o
  -1   1   5      333.07      368.36      3.74 o
   0   1   5     1663.22     1653.40     15.41 o
   1   1   5       10.18       11.10      0.42 o
   2   1   5      836.06      910.62     11.75 o
   3   1   5       37.54       41.06      1.27 o
   4   1   5        0.42        0.73      0.37 o
   5   1   5       46.35       47.30      1.24 o
   6   1   5       65.46       66.19      1.80 o
   7   1   5       27.56       25.24      1.31 o
   8   1   5        1.93        1.52      0.85 o
   9   1   5        7.14        6.54      1.00 o
 -12   2   5        0.00       -0.41      0.80 o
 -11   2   5        0.01       -0.65      0.69 o
 -10   2   5        0.15        0.85      0.67 o
  -9   2   5        5.16        5.50      0.67 o
  -8   2   5       22.86       19.93      1.18 o
  -7   2   5       68.64       72.58      1.51 o
  -6   2   5        0.01       -0.32      0.32 o
  -5   2   5      139.88      133.00      1.69 o
  -4   2   5      576.17      601.60      5.84 o
  -3   2   5      349.21      385.50      4.25 o
  -2   2   5     1366.50     1316.06     13.31 o
  -1   2   5      427.45      440.40      5.44 o
   0   2   5     1014.43     1069.42     10.99 o
   1   2   5       94.50       93.03      1.38 o
   2   2   5       44.22       42.22      1.57 o
   3   2   5       60.88       63.07      1.36 o
   4   2   5      444.75      419.72      4.89 o
   5   2   5       50.86       43.55      1.31 o
   6   2   5       75.24       73.38      1.76 o
   7   2   5        0.57       -0.05      0.65 o
   8   2   5       11.68       10.01      0.98 o
   9   2   5        4.59        3.61      0.97 o
 -12   3   5        1.22       -0.76      0.76 o
 -11   3   5        0.01       -0.26      0.69 o
 -10   3   5       14.83       15.67      1.04 o
  -9   3   5       69.72       71.71      1.84 o
  -8   3   5      153.36      167.05      2.64 o
  -7   3   5      157.58      159.07      2.48 o
  -6   3   5       71.28       72.32      1.54 o
  -5   3   5       57.95       55.68      1.07 o
  -4   3   5      140.99      149.19      1.74 o
  -3   3   5      510.10      517.18      5.55 o
  -2   3   5        2.87        1.00      0.28 o
  -1   3   5      540.51      530.81      6.27 o
   0   3   5     1383.26     1502.03     16.65 o
   1   3   5       49.13       57.00      1.06 o
   2   3   5        0.91        0.32      0.20 o
   3   3   5      124.09      134.05      2.17 o
   4   3   5      791.58      792.10      9.35 o
   5   3   5       21.97       20.94      0.99 o
   6   3   5       61.88       63.18      1.67 o
   7   3   5        0.34       -0.62      0.62 o
   8   3   5        0.42       -0.22      0.76 o
   9   3   5        7.07        5.09      1.19 o
 -12   4   5        0.03       -0.37      0.91 o
 -11   4   5        3.12        3.80      0.97 o
 -10   4   5        0.94       -0.76      0.76 o
  -9   4   5       32.19       29.98      1.14 o
  -8   4   5       27.14       26.17      1.03 o
  -7   4   5       76.91       73.72      1.38 o
  -6   4   5        4.71        4.53      0.48 o
  -5   4   5       96.15       91.12      1.41 o
  -4   4   5      362.21      364.82      4.06 o
  -3   4   5       13.54       13.02      0.45 o
  -2   4   5        3.71        3.59      0.32 o
  -1   4   5      560.40      566.72      6.66 o
   0   4   5       96.28      100.65      1.67 o
   1   4   5        8.35        6.43      0.41 o
   2   4   5        1.15        1.04      0.25 o
   3   4   5        0.48        1.19      0.34 o
   4   4   5       25.39       22.77      0.99 o
   5   4   5       68.76       60.99      1.57 o
   6   4   5        8.20        6.65      0.86 o
   7   4   5        1.57        0.95      0.69 o
   8   4   5       49.68       56.76      1.91 o
   9   4   5        9.14        9.62      1.29 o
 -11   5   5        0.15       -0.17      0.71 o
 -10   5   5       12.58       11.97      0.93 o
  -9   5   5        0.09       -0.48      0.48 o
  -8   5   5        2.41        1.54      0.51 o
  -7   5   5       58.83       60.98      1.34 o
  -6   5   5      157.04      143.45      2.00 o
  -5   5   5        0.28        0.65      0.33 o
  -4   5   5       95.09       84.73      1.50 o
  -3   5   5      269.67      261.09      3.04 o
  -2   5   5        7.65        7.11      0.35 o
  -1   5   5      766.58      788.81      9.13 o
   0   5   5      700.14      766.30      8.90 o
   1   5   5      469.39      476.41      5.25 o
   2   5   5       11.66       14.52      0.56 o
   3   5   5       12.86       12.80      0.58 o
   4   5   5        1.63        0.13      0.37 o
   5   5   5        5.76        5.38      0.70 o
   6   5   5        1.77        1.46      0.57 o
   7   5   5        4.65        5.23      0.80 o
   8   5   5        0.38        0.29      0.85 o
   9   5   5        7.88        9.74      1.46 o
 -11   6   5        4.26        2.90      1.03 o
 -10   6   5        0.33       -0.40      0.72 o
  -9   6   5        0.61       -0.22      0.57 o
  -8   6   5        8.03        7.77      0.89 o
  -7   6   5      124.00      125.01      2.28 o
  -6   6   5        1.58        0.07      0.61 o
  -5   6   5      225.06      211.48      3.34 o
  -4   6   5       22.36       20.21      0.74 o
  -3   6   5       41.28       43.36      0.85 o
  -2   6   5      212.70      234.40      3.13 o
  -1   6   5       10.54       17.99      0.66 o
   0   6   5      611.61      625.64      7.40 o
   1   6   5       82.67       82.17      1.34 o
   2   6   5        7.99        8.11      0.48 o
   3   6   5      403.52      391.69      4.58 o
   4   6   5       59.22       62.40      1.35 o
   5   6   5       19.52       18.19      0.97 o
   6   6   5       20.46       22.14      1.07 o
   7   6   5        3.60        4.45      0.90 o
   8   6   5        6.43        5.38      1.07 o
   9   6   5        0.64        0.94      1.26 o
 -11   7   5        4.23        3.22      1.02 o
 -10   7   5        0.01       -0.48      0.74 o
  -9   7   5        0.24       -0.49      0.49 o
  -8   7   5       11.63       11.44      0.77 o
  -7   7   5       25.53       27.90      1.12 o
  -6   7   5       65.40       66.07      2.06 o
  -5   7   5      613.79      597.05      8.16 o
  -4   7   5       48.57       43.02      1.10 o
  -3   7   5        0.33        0.64      0.27 o
  -2   7   5        0.00       -0.16      0.30 o
  -1   7   5       74.52       80.96      1.43 o
   0   7   5       22.56       29.41      0.74 o
   1   7   5       16.71       14.96      0.66 o
   2   7   5       64.74       65.28      1.29 o
   3   7   5      680.17      685.30      7.52 o
   4   7   5      251.10      249.97      3.08 o
   5   7   5       59.37       55.14      1.27 o
   6   7   5       30.64       31.08      1.28 o
   7   7   5       19.40       21.34      1.41 o
   8   7   5        0.22       -0.22      0.95 o
   9   7   5       32.03       38.18      3.52 o
 -11   8   5        0.33       -0.43      1.03 o
 -10   8   5        2.97        3.52      0.79 o
  -9   8   5       12.30       14.14      1.31 o
  -8   8   5       59.26       53.60      1.61 o
  -7   8   5       42.33       44.23      1.44 o
  -6   8   5      379.54      370.52      5.44 o
  -5   8   5      149.03      145.09      2.64 o
  -4   8   5      616.52      595.64      8.06 o
  -3   8   5       12.00       15.79      0.76 o
  -2   8   5       23.93       24.84      1.06 o
  -1   8   5       17.75       21.58      0.89 o
   0   8   5      157.20      163.88      2.88 o
   1   8   5       42.47       45.88      1.42 o
   2   8   5      107.80      110.41      2.29 o
   3   8   5        3.02        2.86      0.64 o
   4   8   5       32.44       29.70      1.07 o
   5   8   5        3.73        4.94      0.60 o
   6   8   5       23.04       25.46      1.32 o
   7   8   5       21.21       25.02      1.53 o
   8   8   5        0.20        1.47      1.25 o
 -10   9   5        7.99        8.53      1.02 o
  -9   9   5        1.65        1.57      0.71 o
  -8   9   5       35.86       35.46      2.20 o
  -7   9   5       67.96       64.84      1.76 o
  -6   9   5      102.09       99.78      2.14 o
  -5   9   5        5.81        6.08      0.69 o
  -4   9   5      113.47      105.22      2.13 o
  -3   9   5      153.29      143.36      3.14 o
  -2   9   5       61.58       57.32      1.41 o
  -1   9   5        0.01        0.00      0.38 o
   0   9   5        5.71        5.03      0.65 o
   1   9   5       35.85       31.68      1.14 o
   2   9   5      268.22      268.89      4.36 o
   3   9   5      226.16      228.40      3.48 o
   4   9   5        9.24       11.27      0.91 o
   5   9   5        6.99        6.58      0.72 o
   6   9   5       46.16       54.42      2.26 o
   7   9   5        0.45        1.89      0.85 o
   8   9   5        0.52        0.26      1.67 o
 -10  10   5        2.13        3.07      1.10 o
  -9  10   5        3.61        3.93      1.06 o
  -8  10   5       14.36       11.59      1.97 o
  -7  10   5        4.14        2.88      0.69 o
  -6  10   5      158.43      155.74      3.56 o
  -5  10   5       25.57       21.49      1.02 o
  -4  10   5        5.00        3.59      0.60 o
  -3  10   5      299.55      311.61      5.63 o
  -2  10   5       60.06       60.64      1.61 o
  -1  10   5        0.26       -0.08      0.50 o
   0  10   5        5.60        6.50      0.67 o
   1  10   5      216.56      227.76      3.87 o
   2  10   5        1.00        0.83      0.97 o
   3  10   5       78.52       81.22      1.88 o
   4  10   5       68.08       71.34      1.41 o
   5  10   5       60.39       64.00      1.37 o
   6  10   5       54.55       53.74      2.21 o
   7  10   5       72.47       81.13      2.51 o
  -9  11   5        0.76        0.19      1.03 o
  -8  11   5        0.12        0.82      0.91 o
  -7  11   5        0.17       -0.38      0.69 o
  -6  11   5       19.40       21.81      1.09 o
  -5  11   5       24.09       22.77      1.09 o
  -4  11   5        4.34        4.20      0.61 o
  -3  11   5        1.80        2.80      0.78 o
  -2  11   5      228.55      234.97      4.68 o
  -1  11   5        5.24        4.13      0.65 o
   0  11   5       99.48       91.55      2.14 o
   1  11   5      156.82      155.33      2.99 o
   2  11   5      145.41      141.29      2.85 o
   3  11   5        2.95        3.32      0.68 o
   4  11   5        7.51        7.35      0.96 o
   5  11   5      109.73      112.91      2.59 o
   6  11   5       53.34       56.54      1.85 o
   7  11   5       19.14       20.21      1.96 o
  -9  12   5        9.43       11.74      1.34 o
  -8  12   5        0.53        1.08      0.91 o
  -7  12   5        2.09        0.55      0.85 o
  -6  12   5        0.35       -0.59      0.67 o
  -5  12   5       14.26       16.03      0.95 o
  -4  12   5        2.76        4.30      0.84 o
  -3  12   5       24.74       21.25      1.38 o
  -2  12   5        9.22        8.00      0.99 o
  -1  12   5       22.56       19.56      1.11 o
   0  12   5       91.19       90.21      2.73 o
   1  12   5       82.82       81.81      2.14 o
   2  12   5      231.29      233.83      8.27 o
   3  12   5        5.54        5.64      0.86 o
   4  12   5       17.86       18.92      0.97 o
   5  12   5       11.46       11.17      1.04 o
   6  12   5       22.21       25.60      1.37 o
  -8  13   5        4.56        7.74      1.29 o
  -7  13   5       10.11       11.76      1.24 o
  -6  13   5        0.51       -0.85      0.91 o
  -5  13   5       13.46       14.31      1.40 o
  -4  13   5       43.30       49.50      1.98 o
  -3  13   5        2.18        1.70      0.81 o
  -2  13   5        2.02        0.99      0.69 o
  -1  13   5       75.12       78.69      5.26 o
   0  13   5        0.39        0.75      0.81 o
   1  13   5       93.60      101.30      2.62 o
   2  13   5       10.26       10.05      1.01 o
   3  13   5        0.08       -0.63      0.63 o
   4  13   5        3.95        6.59      1.47 o
   5  13   5        5.11        5.92      1.34 o
   6  13   5        6.31        9.51      1.76 o
  -7  14   5        0.22        0.13      1.02 o
  -6  14   5        0.03        0.03      1.02 o
  -5  14   5        0.05       -0.69      0.79 o
  -4  14   5       25.42       28.49      3.23 o
  -3  14   5        0.67        1.29      0.98 o
  -2  14   5        5.40        3.87      1.19 o
  -1  14   5       46.04       50.08      2.54 o
   0  14   5        5.37        5.79      1.02 o
   1  14   5       49.36       54.37      2.17 o
   2  14   5        8.15        7.92      1.07 o
   3  14   5        0.07       -0.81      0.81 o
   4  14   5        0.24       -0.92      0.92 o
   5  14   5        0.15       -1.13      1.13 o
  -6  15   5        4.83        6.30      1.28 o
  -5  15   5       29.47       32.47      5.87 o
  -4  15   5        4.75        5.58      2.35 o
  -3  15   5        6.57        6.62      1.41 o
  -2  15   5       12.18       14.85      2.79 o
  -1  15   5       32.03       34.14      2.11 o
   0  15   5        8.85        8.04      1.41 o
   1  15   5        0.03       -0.92      0.92 o
   2  15   5        0.95        0.46      1.00 o
   3  15   5        1.95        1.31      1.13 o
   4  15   5        0.21       -0.11      1.13 o
  -5  16   5        2.12        3.23      2.35 o
  -4  16   5        4.23        3.23      2.35 o
  -3  16   5        6.93        6.60      2.50 o
  -2  16   5        2.89        3.25      1.19 o
  -1  16   5        5.52        7.03      1.41 o
   0  16   5       11.03       12.27      1.62 o
   1  16   5        1.38        1.74      1.11 o
   2  16   5       15.33       13.23      1.46 o
   3  16   5       29.59       29.38      2.35 o
  -3  17   5        1.73       -1.17      2.35 o
  -2  17   5       16.99       18.81      1.90 o
  -1  17   5        4.43        4.07      1.41 o
   0  17   5        8.96       10.56      1.62 o
   1  17   5        2.28        2.60      1.47 o
 -12   0   6        1.91        0.22      1.19 o
 -10   0   6      154.43      185.27      5.06 o
  -8   0   6       19.38       23.01      1.55 o
  -6   0   6      470.90      494.11      7.91 o
  -4   0   6      218.38      224.79      3.95 o
  -2   0   6      123.21      133.50      2.65 o
   0   0   6      166.37      124.22      4.70 o
   2   0   6      377.31      316.39      6.75 o
   4   0   6        6.60        5.31      0.78 o
   6   0   6        0.11       -0.78      0.92 o
   8   0   6        0.51        0.16      1.13 o
 -12   1   6        0.57       -0.65      0.76 o
 -11   1   6       19.17       17.04      1.27 o
 -10   1   6        7.66        8.23      0.97 o
  -9   1   6       69.70       76.14      1.97 o
  -8   1   6        2.45        1.94      0.58 o
  -7   1   6        0.62        0.76      0.46 o
  -6   1   6        0.84        2.07      0.46 o
  -5   1   6      563.87      566.97      6.19 o
  -4   1   6      245.72      244.88      2.75 o
  -3   1   6       42.67       42.85      0.91 o
  -2   1   6       47.36       43.29      0.92 o
  -1   1   6      215.45      195.09      2.44 o
   0   1   6      131.27      132.99      2.15 o
   1   1   6      165.36      162.45      2.78 o
   2   1   6      408.53      397.83      5.69 o
   3   1   6      115.65      113.24      2.07 o
   4   1   6       22.44       27.60      0.99 o
   5   1   6        1.33        1.05      0.49 o
   6   1   6      138.57      118.22      2.36 o
   7   1   6       77.52       72.35      2.09 o
   8   1   6        4.23        2.92      0.97 o
   9   1   6        4.15        8.15      1.17 o
 -12   2   6        0.54       -0.16      0.78 o
 -11   2   6        0.81        0.39      0.81 o
 -10   2   6        0.40       -0.38      0.79 o
  -9   2   6       14.54       15.56      1.02 o
  -8   2   6       61.83       69.22      2.08 o
  -7   2   6        7.05        8.02      0.61 o
  -6   2   6      136.89      144.52      2.30 o
  -5   2   6     1326.78     1334.42     12.64 o
  -4   2   6        0.05        0.25      0.23 o
  -3   2   6       31.25       32.51      0.72 o
  -2   2   6       11.62        5.08      0.35 o
  -1   2   6     1098.62     1108.11     10.54 o
   0   2   6        0.04        0.07      0.21 o
   1   2   6        1.69        2.67      0.41 o
   2   2   6        4.49        4.25      0.54 o
   3   2   6      122.19      120.69      2.17 o
   4   2   6       82.54       76.71      1.60 o
   5   2   6      206.42      200.29      2.95 o
   6   2   6        4.30        3.25      0.66 o
   7   2   6       21.66       20.96      1.21 o
   8   2   6       22.52       27.72      1.43 o
   9   2   6        0.19        0.12      0.91 o
 -12   3   6        0.69        0.06      0.88 o
 -11   3   6        0.68       -0.03      0.71 o
 -10   3   6        0.62       -0.13      0.65 o
  -9   3   6       13.89       13.46      1.00 o
  -8   3   6       62.10       65.91      1.61 o
  -7   3   6      123.57      127.13      2.21 o
  -6   3   6      133.40      135.20      2.08 o
  -5   3   6        0.63        0.99      0.30 o
  -4   3   6       68.12       80.75      1.49 o
  -3   3   6       24.55       31.07      0.77 o
  -2   3   6       90.65      109.42      1.57 o
  -1   3   6      329.68      345.45      3.92 o
   0   3   6      174.64      211.13      2.68 o
   1   3   6       71.99       59.27      1.14 o
   2   3   6       12.29        7.85      0.59 o
   3   3   6        1.08        1.01      0.49 o
   4   3   6        1.75        2.18      0.49 o
   5   3   6       29.11       23.93      1.10 o
   6   3   6       10.45        9.14      1.03 o
   7   3   6        5.40        4.73      0.84 o
   8   3   6        1.50        1.69      0.88 o
   9   3   6        7.06        7.60      1.36 o
 -11   4   6        4.58        5.07      0.91 o
 -10   4   6        0.73       -0.32      0.67 o
  -9   4   6        0.01        0.37      0.54 o
  -8   4   6       42.74       43.47      1.35 o
  -7   4   6      250.07      260.76      3.34 o
  -6   4   6       79.31       70.49      1.79 o
  -5   4   6        1.33        1.29      0.37 o
  -4   4   6        0.02        0.73      0.35 o
  -3   4   6        6.92       10.75      0.45 o
  -2   4   6      738.44      689.08      7.88 o
  -1   4   6       13.55       11.72      0.57 o
   0   4   6      363.79      380.90      4.82 o
   1   4   6      289.34      295.51      3.58 o
   2   4   6       88.27       86.21      1.39 o
   3   4   6       48.07       43.73      1.31 o
   4   4   6       37.51       36.32      1.17 o
   5   4   6       17.43       19.80      0.97 o
   6   4   6        0.40       -0.09      0.59 o
   7   4   6       48.16       52.48      1.80 o
   8   4   6        2.38        3.16      0.97 o
   9   4   6       27.70       32.94      1.92 o
 -11   5   6        0.01       -0.26      0.88 o
 -10   5   6        4.17        3.38      0.82 o
  -9   5   6       23.36       25.39      1.09 o
  -8   5   6      274.88      283.76      4.02 o
  -7   5   6      273.62      276.33      5.17 o
  -6   5   6      218.26      219.50      3.24 o
  -5   5   6       80.95       83.98      1.63 o
  -4   5   6       30.88       31.65      0.99 o
  -3   5   6        1.40        1.73      0.31 o
  -2   5   6      175.41      176.57      2.25 o
  -1   5   6      132.76      138.37      2.18 o
   0   5   6        5.29        4.02      0.46 o
   1   5   6      287.39      286.25      3.48 o
   2   5   6      182.54      175.23      2.25 o
   3   5   6      115.03      104.16      1.59 o
   4   5   6      445.06      447.24      7.56 o
   5   5   6        3.62        3.65      0.64 o
   6   5   6        0.35       -0.50      0.58 o
   7   5   6       25.32       21.53      1.57 o
   8   5   6        0.59        0.11      0.84 o
 -11   6   6        2.70        1.75      1.02 o
 -10   6   6        0.43       -0.59      1.32 o
  -9   6   6       12.23       12.47      0.96 o
  -8   6   6       88.18       93.32      3.09 o
  -7   6   6       10.36        9.76      0.92 o
  -6   6   6      311.88      316.90      4.32 o
  -5   6   6      235.95      224.38      5.73 o
  -4   6   6       49.49       47.94      1.11 o
  -3   6   6      159.21      152.45      2.02 o
  -2   6   6      366.67      358.43      4.55 o
  -1   6   6       72.46       79.21      1.53 o
   0   6   6       33.67       29.35      0.93 o
   1   6   6       12.63        8.67      0.51 o
   2   6   6      389.71      398.16      4.33 o
   3   6   6       16.47       17.17      0.77 o
   4   6   6       59.61       62.37      2.10 o
   5   6   6       78.93       77.53      1.88 o
   6   6   6       17.43       20.30      1.58 o
   7   6   6       70.58       74.28      3.18 o
   8   6   6        0.26        0.88      1.02 o
 -11   7   6        4.69        2.55      1.25 o
 -10   7   6        0.14       -0.46      0.74 o
  -9   7   6        2.41        1.35      0.63 o
  -8   7   6       71.62       76.79      1.78 o
  -7   7   6       18.60       17.46      0.86 o
  -6   7   6        0.87       -0.08      0.46 o
  -5   7   6      267.45      254.68      3.55 o
  -4   7   6        9.51        8.57      0.92 o
  -3   7   6      295.21      292.41      3.83 o
  -2   7   6        1.48        1.05      0.42 o
  -1   7   6       40.97       44.20      1.30 o
   0   7   6       42.54       48.04      1.17 o
   1   7   6        6.78        5.91      0.54 o
   2   7   6       10.51        9.73      0.64 o
   3   7   6       74.56       77.99      1.57 o
   4   7   6      373.91      380.64      4.60 o
   5   7   6       74.49       76.25      1.88 o
   6   7   6       21.82       19.74      1.10 o
   7   7   6       44.11       47.57      2.42 o
   8   7   6        3.62        4.89      1.19 o
 -10   8   6        0.09       -0.15      0.71 o
  -9   8   6        0.73       -0.60      0.60 o
  -8   8   6       20.96       25.97      1.26 o
  -7   8   6        8.49        7.07      0.88 o
  -6   8   6       19.25       17.69      1.10 o
  -5   8   6        0.03       -0.10      0.44 o
  -4   8   6      127.81      118.36      2.34 o
  -3   8   6       96.89       86.08      1.83 o
  -2   8   6      190.42      209.03      3.42 o
  -1   8   6       18.58       18.07      0.95 o
   0   8   6       10.12       10.32      0.74 o
   1   8   6       53.05       55.03      1.70 o
   2   8   6       83.89       79.87      1.81 o
   3   8   6      271.74      272.68      4.00 o
   4   8   6      234.64      239.65      3.33 o
   5   8   6       17.58       18.61      1.21 o
   6   8   6      193.39      204.11      4.51 o
   7   8   6       23.72       26.46      2.08 o
   8   8   6        0.80       -0.88      1.25 o
 -10   9   6        1.12        0.23      0.93 o
  -9   9   6        0.64       -0.71      0.71 o
  -8   9   6        8.53        8.64      0.88 o
  -7   9   6       35.18       38.32      1.44 o
  -6   9   6        2.77        1.49      0.60 o
  -5   9   6       41.71       38.18      2.12 o
  -4   9   6      210.10      203.98      3.45 o
  -3   9   6       57.07       54.71      1.90 o
  -2   9   6      182.57      168.16      3.65 o
  -1   9   6       97.68       84.93      2.27 o
   0   9   6        7.86        6.20      0.90 o
   1   9   6      280.24      284.63      4.61 o
   2   9   6      257.00      268.78      3.95 o
   3   9   6       13.74       15.55      0.95 o
   4   9   6      148.12      153.62      2.53 o
   5   9   6        6.25        7.42      0.95 o
   6   9   6        3.86        4.53      0.95 o
   7   9   6       72.11       74.68      3.32 o
 -10  10   6        1.57        2.65      0.88 o
  -9  10   6        6.78        9.54      1.49 o
  -8  10   6        1.36        0.22      0.93 o
  -7  10   6        6.64        7.40      0.85 o
  -6  10   6       17.02       18.73      1.09 o
  -5  10   6       20.07       19.86      1.09 o
  -4  10   6        4.87        3.96      0.60 o
  -3  10   6        0.01       -0.32      0.60 o
  -2  10   6       76.65       77.67      5.16 o
  -1  10   6        0.00       -0.58      0.58 o
   0  10   6       34.96       34.51      1.39 o
   1  10   6      124.27      134.23      3.65 o
   2  10   6      132.74      138.69      2.91 o
   3  10   6       61.86       60.81      1.71 o
   4  10   6        2.79        2.53      0.62 o
   5  10   6       51.55       57.39      1.47 o
   6  10   6       13.59       15.25      1.10 o
   7  10   6        2.04        0.26      0.95 o
  -9  11   6        0.63        0.49      0.73 o
  -8  11   6        0.10       -0.69      0.69 o
  -7  11   6        0.03        0.19      0.61 o
  -6  11   6        7.10        9.73      0.88 o
  -5  11   6        3.09        4.91      0.74 o
  -4  11   6        7.80        9.27      1.03 o
  -3  11   6        3.99        4.09      1.32 o
  -2  11   6        2.67        1.97      0.78 o
  -1  11   6        3.67        3.56      0.69 o
   0  11   6       22.71       22.50      1.15 o
   1  11   6       31.35       30.76      2.12 o
   2  11   6        1.64        0.76      0.71 o
   3  11   6        0.03       -0.62      0.62 o
   4  11   6       30.53       35.48      1.27 o
   5  11   6        5.38        5.14      0.81 o
   6  11   6        7.57        6.15      1.31 o
  -9  12   6        2.57        0.88      1.66 o
  -8  12   6        5.93        7.14      0.97 o
  -7  12   6       10.18       10.34      0.95 o
  -6  12   6       25.99       25.21      1.26 o
  -5  12   6        0.02       -0.04      0.58 o
  -4  12   6        0.01       -0.03      0.67 o
  -3  12   6       42.93       43.48      1.94 o
  -2  12   6        4.22        3.56      0.95 o
  -1  12   6       64.42       66.95      1.89 o
   0  12   6      112.91      116.45      2.64 o
   1  12   6       80.80       84.56      3.56 o
   2  12   6        3.76        4.35      0.84 o
   3  12   6       15.23       15.64      1.00 o
   4  12   6       20.73       17.82      1.00 o
   5  12   6      117.45      128.83      2.98 o
   6  12   6        7.70       12.97      1.46 o
  -8  13   6        5.65        6.49      1.15 o
  -7  13   6        6.41        9.89      1.24 o
  -6  13   6        3.11        1.82      0.85 o
  -5  13   6        9.95        9.69      0.93 o
  -4  13   6        0.56       -0.78      0.78 o
  -3  13   6       15.52       14.43      1.34 o
  -2  13   6        2.13        1.39      1.26 o
  -1  13   6      135.40      145.04      4.16 o
   0  13   6        0.06        0.14      0.74 o
   1  13   6        0.03        0.29      0.71 o
   2  13   6       48.85       55.08      1.87 o
   3  13   6        1.74        2.25      0.77 o
   4  13   6       76.82       80.26      1.94 o
   5  13   6        0.00        0.48      0.84 o
  -7  14   6        0.30       -0.69      1.02 o
  -6  14   6        6.90        7.09      1.25 o
  -5  14   6        5.35        7.43      1.41 o
  -4  14   6        8.48       10.73      1.41 o
  -3  14   6        0.89        0.35      0.98 o
  -2  14   6       32.31       33.16      2.11 o
  -1  14   6        0.66        1.63      1.76 o
   0  14   6      187.50      185.35      4.19 o
   1  14   6       22.09       22.38      1.45 o
   2  14   6        0.93        0.05      0.84 o
   3  14   6        0.51       -0.27      0.84 o
   4  14   6       37.01       40.99      2.94 o
  -6  15   6        7.11        5.96      1.47 o
  -5  15   6        1.67        2.89      1.34 o
  -4  15   6        3.81        3.44      1.41 o
  -3  15   6        4.62        6.35      1.41 o
  -2  15   6       55.49       60.48      2.96 o
  -1  15   6        9.70       10.46      1.62 o
   0  15   6        9.92        8.79      1.62 o
   1  15   6       32.00       28.68      3.78 o
   2  15   6        1.71        1.34      0.93 o
   3  15   6       11.18       10.07      1.16 o
  -5  16   6        3.32        2.06      2.35 o
  -4  16   6       11.19       14.67      4.11 o
  -3  16   6       14.70       15.08      1.90 o
  -2  16   6        1.00        3.55      1.25 o
  -1  16   6       28.21       30.18      2.26 o
   0  16   6       12.75       12.13      1.76 o
   1  16   6        2.38        3.73      1.41 o
   2  16   6        1.58       -0.45      1.02 o
 -11   0   7       14.83       18.34      1.90 o
  -9   0   7       67.38       75.42      2.96 o
  -7   0   7      145.44      148.26      5.29 o
  -5   0   7      145.75      150.73      3.04 o
  -3   0   7       87.67       89.81      1.73 o
  -1   0   7       20.40       12.66      0.81 o
   1   0   7      379.82      380.13      7.88 o
   3   0   7       61.96       62.25      2.47 o
   5   0   7       22.90       24.43      1.46 o
   7   0   7       78.59       74.47      4.85 o
 -12   1   7        0.62       -0.69      0.93 o
 -11   1   7        0.00        0.01      0.97 o
 -10   1   7        7.57        9.55      1.06 o
  -9   1   7      160.73      183.85      3.94 o
  -8   1   7       37.02       40.50      1.45 o
  -7   1   7        0.01       -0.03      0.47 o
  -6   1   7        2.52        2.94      0.47 o
  -5   1   7       12.53       15.27      0.62 o
  -4   1   7       85.75       75.19      1.19 o
  -3   1   7      277.99      276.45      3.43 o
  -2   1   7       11.19       13.18      0.47 o
  -1   1   7       16.66       16.32      0.46 o
   0   1   7      147.69      153.80      2.49 o
   1   1   7      231.19      221.32      3.63 o
   2   1   7       46.06       43.44      1.42 o
   3   1   7       20.20       17.77      0.90 o
   4   1   7       68.31       45.30      1.84 o
   5   1   7      170.56      144.37      2.46 o
   6   1   7       13.17        7.72      0.86 o
   7   1   7        6.43        4.04      0.88 o
   8   1   7        5.14        5.78      1.06 o
 -12   2   7       11.12       13.84      2.17 o
 -11   2   7        0.02        0.22      0.84 o
 -10   2   7      121.23      131.40      2.92 o
  -9   2   7      113.36      121.70      2.69 o
  -8   2   7      185.96      196.90      3.65 o
  -7   2   7       13.42       14.98      0.76 o
  -6   2   7        6.94        9.89      0.71 o
  -5   2   7        8.89        8.67      0.43 o
  -4   2   7        0.05       -0.20      0.20 o
  -3   2   7      156.55      148.36      2.03 o
  -2   2   7       41.56       36.26      0.85 o
  -1   2   7      184.19      176.57      2.14 o
   0   2   7       59.24       55.99      1.14 o
   1   2   7       15.16       13.13      0.56 o
   2   2   7      314.97      310.23      4.80 o
   3   2   7       15.92       12.90      0.81 o
   4   2   7       76.76       63.33      1.51 o
   5   2   7        3.87        2.78      0.70 o
   6   2   7        1.99        2.12      0.68 o
   7   2   7        1.08        1.17      0.80 o
   8   2   7        3.16        2.77      0.98 o
 -11   3   7       30.35       34.23      2.16 o
 -10   3   7       53.63       57.32      1.89 o
  -9   3   7       12.73       11.15      0.97 o
  -8   3   7       23.06       27.60      1.16 o
  -7   3   7        0.98        0.97      0.46 o
  -6   3   7        0.73        0.62      0.53 o
  -5   3   7       19.10       16.81      0.70 o
  -4   3   7       20.19       20.39      0.70 o
  -3   3   7       23.74       28.63      0.77 o
  -2   3   7       98.92       85.73      1.37 o
  -1   3   7      400.50      374.90      3.99 o
   0   3   7      130.78      115.18      1.57 o
   1   3   7        3.31        5.86      0.57 o
   2   3   7       10.77       12.51      0.88 o
   3   3   7      203.14      178.80      2.96 o
   4   3   7       54.18       42.67      1.27 o
   5   3   7      382.93      335.63      5.32 o
   6   3   7       19.60       17.40      1.39 o
   7   3   7       25.20       28.36      1.43 o
   8   3   7        6.58        9.64      1.17 o
 -11   4   7        0.31       -0.98      1.03 o
 -10   4   7       36.88       43.27      2.30 o
  -9   4   7        3.65        3.27      0.81 o
  -8   4   7       58.94       63.06      1.64 o
  -7   4   7      631.20      628.39      7.77 o
  -6   4   7       11.28       10.28      0.91 o
  -5   4   7       30.31       32.25      0.99 o
  -4   4   7        9.29        6.05      0.45 o
  -3   4   7        2.72        4.17      0.37 o
  -2   4   7       60.66       69.38      1.24 o
  -1   4   7       58.04       63.62      1.64 o
   0   4   7      111.37      106.19      1.71 o
   1   4   7       38.39       36.57      0.99 o
   2   4   7      650.37      657.63      7.37 o
   3   4   7      538.10      500.14      6.40 o
   4   4   7       16.51       23.09      1.06 o
   5   4   7       35.07       33.30      2.21 o
   6   4   7        0.70       -0.31      0.59 o
   7   4   7        0.51       -0.73      0.73 o
   8   4   7        1.99        0.86      0.91 o
 -11   5   7        0.16       -0.61      1.24 o
 -10   5   7       12.18       14.32      1.31 o
  -9   5   7        0.56        0.42      0.71 o
  -8   5   7       22.35       22.64      1.07 o
  -7   5   7       56.39       61.04      1.54 o
  -6   5   7       45.30       45.91      1.90 o
  -5   5   7        1.45        0.26      0.44 o
  -4   5   7        1.65        0.95      0.38 o
  -3   5   7      178.72      180.45      2.41 o
  -2   5   7       78.78       82.53      1.39 o
  -1   5   7        9.53       11.54      0.66 o
   0   5   7       64.34       54.77      1.20 o
   1   5   7      310.94      288.20      3.63 o
   2   5   7     1215.66     1190.07     11.55 o
   3   5   7      155.54      141.62      2.53 o
   4   5   7      441.99      417.08      5.64 o
   5   5   7        4.99        5.72      0.78 o
   6   5   7        8.58       12.12      0.99 o
   7   5   7        3.49        3.70      0.99 o
   8   5   7       12.49       13.29      1.28 o
 -11   6   7        0.52        0.64      1.03 o
 -10   6   7        0.00       -0.85      0.85 o
  -9   6   7        5.43        6.28      0.89 o
  -8   6   7       19.13       17.32      0.94 o
  -7   6   7        5.24        5.26      0.63 o
  -6   6   7      185.89      180.02      2.89 o
  -5   6   7        9.46        7.98      0.64 o
  -4   6   7        4.81        6.13      0.56 o
  -3   6   7      246.10      219.49      2.80 o
  -2   6   7       21.65       30.34      1.02 o
  -1   6   7      109.71      109.50      1.97 o
   0   6   7       41.17       39.60      1.38 o
   1   6   7      235.36      231.96      2.84 o
   2   6   7      292.15      279.30      3.32 o
   3   6   7        0.86       -0.23      0.72 o
   4   6   7       41.84       44.21      1.46 o
   5   6   7      130.64      144.36      2.69 o
   6   6   7        8.25        9.41      0.91 o
   7   6   7        0.13        0.00      0.68 o
 -11   7   7        3.33        4.34      1.28 o
 -10   7   7        0.01       -0.88      0.88 o
  -9   7   7       22.31       23.39      1.21 o
  -8   7   7        0.32       -0.53      0.53 o
  -7   7   7        3.37        4.48      0.71 o
  -6   7   7        7.52        6.92      0.85 o
  -5   7   7        7.63        7.37      0.74 o
  -4   7   7       38.66       27.57      1.44 o
  -3   7   7        0.82        0.00      0.37 o
  -2   7   7      129.25      120.35      2.34 o
  -1   7   7        6.04        8.13      0.69 o
   0   7   7       48.19       48.70      2.51 o
   1   7   7       50.24       45.98      1.57 o
   2   7   7      224.44      226.30      3.50 o
   3   7   7      150.77      152.24      2.66 o
   4   7   7       33.81       34.63      1.33 o
   5   7   7       54.64       47.79      1.59 o
   6   7   7       17.42       19.35      1.26 o
   7   7   7       58.37       66.95      2.80 o
 -10   8   7        0.10       -0.45      0.72 o
  -9   8   7        0.41        0.00      0.69 o
  -8   8   7        7.30        8.94      0.86 o
  -7   8   7        0.50        1.16      1.10 o
  -6   8   7        5.32        4.66      0.69 o
  -5   8   7        9.57        8.77      0.78 o
  -4   8   7      205.48      194.45      3.37 o
  -3   8   7       21.46       23.61      1.34 o
  -2   8   7        5.94        5.18      0.61 o
  -1   8   7       26.44       27.63      1.17 o
   0   8   7      162.41      159.92      3.04 o
   1   8   7       85.09       80.50      2.04 o
   2   8   7      254.14      255.40      3.84 o
   3   8   7       58.86       58.03      1.71 o
   4   8   7       37.53       39.61      1.68 o
   5   8   7        0.17       -0.80      0.80 o
   6   8   7       15.32       15.79      1.24 o
   7   8   7       15.03       21.13      1.75 o
 -10   9   7        2.09        2.34      0.89 o
  -9   9   7        5.31        5.21      0.93 o
  -8   9   7        3.23        4.24      0.78 o
  -7   9   7       16.32       15.73      1.06 o
  -6   9   7        4.76        3.44      0.85 o
  -5   9   7        0.96        1.34      0.60 o
  -4   9   7       15.06       13.71      0.91 o
  -3   9   7       12.43       11.26      1.03 o
  -2   9   7       34.07       32.52      1.24 o
  -1   9   7        0.44       -0.06      0.64 o
   0   9   7       39.64       39.83      1.47 o
   1   9   7       37.34       41.61      1.59 o
   2   9   7       80.56       75.56      1.86 o
   3   9   7      161.10      165.88      2.90 o
   4   9   7        0.32       -0.52      0.68 o
   5   9   7       30.00       28.77      1.54 o
   6   9   7       15.47       20.16      1.43 o
   7   9   7       29.57       34.06      3.82 o
  -9  10   7        7.90        7.77      1.10 o
  -8  10   7        2.60        1.58      0.78 o
  -7  10   7        6.20        6.50      0.79 o
  -6  10   7        0.81        0.79      0.60 o
  -5  10   7       34.66       30.85      1.28 o
  -4  10   7       54.42       55.41      2.07 o
  -3  10   7        3.64        4.55      0.85 o
  -2  10   7        0.50       -0.51      0.64 o
  -1  10   7       41.90       37.48      1.67 o
   0  10   7        2.90        3.52      0.71 o
   1  10   7        0.60        0.59      0.72 o
   2  10   7      132.24      125.60      2.46 o
   3  10   7       83.11       86.04      2.04 o
   4  10   7       10.64       11.63      0.83 o
   5  10   7       47.12       50.30      1.97 o
   6  10   7        5.34        4.15      1.24 o
  -9  11   7        1.78        2.79      0.91 o
  -8  11   7        2.69        2.60      0.79 o
  -7  11   7        1.54        0.56      0.69 o
  -6  11   7        0.13        0.61      0.61 o
  -5  11   7       52.86       44.40      1.52 o
  -4  11   7       43.32       39.18      1.90 o
  -3  11   7       72.75       65.86      2.33 o
  -2  11   7       24.27       20.39      1.42 o
  -1  11   7      266.11      253.86      4.33 o
   0  11   7       17.39       14.66      1.06 o
   1  11   7        0.08       -0.06      0.69 o
   2  11   7      143.25      144.43      2.76 o
   3  11   7       37.26       43.02      1.56 o
   4  11   7        6.50        6.17      0.76 o
   5  11   7        2.42        1.84      1.03 o
   6  11   7        1.56       -0.88      1.76 o
  -8  12   7        4.94        4.52      0.93 o
  -7  12   7        9.27        7.72      0.93 o
  -6  12   7       42.29       45.30      1.65 o
  -5  12   7        3.19        3.81      0.89 o
  -4  12   7        5.54        4.07      0.99 o
  -3  12   7        1.13       -0.99      1.15 o
  -2  12   7       26.65       20.75      1.46 o
  -1  12   7        1.37        2.07      0.88 o
   0  12   7      105.72      105.49      2.57 o
   1  12   7       62.05       58.65      1.89 o
   2  12   7        0.28       -0.39      0.66 o
   3  12   7       22.96       24.26      1.23 o
   4  12   7        3.58        3.19      0.74 o
   5  12   7        0.64        0.84      1.07 o
  -7  13   7        0.32        0.86      0.76 o
  -6  13   7       22.54       27.24      1.39 o
  -5  13   7        3.02        3.32      1.03 o
  -4  13   7       14.84       14.47      1.34 o
  -3  13   7        0.44        0.31      0.81 o
  -2  13   7        0.38       -0.08      0.85 o
  -1  13   7       72.83       70.21      4.23 o
   0  13   7       37.24       36.53      1.60 o
   1  13   7        4.53        3.95      0.86 o
   2  13   7        1.56        1.17      0.84 o
   3  13   7       10.81       10.00      1.06 o
   4  13   7        3.25        3.53      0.78 o
  -7  14   7        8.73        7.60      1.38 o
  -6  14   7       12.06       14.52      1.16 o
  -5  14   7        0.93        0.09      1.03 o
  -4  14   7        0.05       -0.46      0.95 o
  -3  14   7        1.46        2.00      1.03 o
  -2  14   7       48.06       53.85      2.45 o
  -1  14   7        3.93        4.90      1.21 o
   0  14   7        3.02        4.06      1.17 o
   1  14   7        1.84        2.89      1.03 o
   2  14   7        1.13        0.91      0.99 o
   3  14   7        7.43        7.90      1.06 o
  -5  15   7        4.49        6.39      1.62 o
  -4  15   7        9.42       10.29      1.68 o
  -3  15   7       18.00       18.79      2.20 o
  -2  15   7       19.69       22.25      2.11 o
  -1  15   7        4.14        3.25      1.25 o
   0  15   7       10.70        8.34      1.47 o
   1  15   7        2.17        0.11      0.93 o
   2  15   7        3.98        4.81      1.13 o
  -3  16   7       12.41       11.00      2.64 o
  -2  16   7       30.26       26.94      2.33 o
  -1  16   7       10.02        5.74      1.62 o
   0  16   7        5.34        6.45      1.62 o
 -10   0   8      123.62      143.14      4.43 o
  -8   0   8       14.13       15.70      1.55 o
  -6   0   8        1.97        1.53      0.60 o
  -4   0   8       22.17       19.66      0.81 o
  -2   0   8      228.32      211.17      4.12 o
   0   0   8      294.60      269.99      6.12 o
   2   0   8      205.86      171.19      4.55 o
   4   0   8      194.38      166.30      4.76 o
   6   0   8        4.06        4.21      1.02 o
 -11   1   8       39.38       44.89      1.91 o
 -10   1   8        0.12        1.40      0.86 o
  -9   1   8       11.06       11.19      1.00 o
  -8   1   8       11.98       11.05      1.14 o
  -7   1   8        0.33       -0.50      0.50 o
  -6   1   8        5.83        7.91      0.61 o
  -5   1   8        4.25        4.16      0.40 o
  -4   1   8       19.76       22.80      0.79 o
  -3   1   8       51.94       48.44      1.03 o
  -2   1   8       23.86       23.72      0.75 o
  -1   1   8       64.24       65.05      1.54 o
   0   1   8     1271.51     1172.24     15.16 o
   1   1   8      661.11      591.00      8.33 o
   2   1   8       83.13       76.04      2.03 o
   3   1   8      359.21      268.18      4.01 o
   4   1   8       15.19       11.80      0.84 o
   5   1   8       21.61       17.70      0.94 o
   6   1   8        6.73        6.27      0.74 o
   7   1   8        5.03        6.89      1.03 o
 -11   2   8       42.60       49.44      1.97 o
 -10   2   8       20.61       21.04      2.43 o
  -9   2   8       49.89       47.84      1.72 o
  -8   2   8       38.26       40.60      1.47 o
  -7   2   8        2.21        1.39      0.54 o
  -6   2   8        6.40        5.81      0.58 o
  -5   2   8       17.06       19.69      0.94 o
  -4   2   8       36.14       36.05      1.12 o
  -3   2   8       10.05        8.42      0.55 o
  -2   2   8      144.21      128.67      1.98 o
  -1   2   8      140.75      132.25      2.36 o
   0   2   8     1823.53     1696.73     19.20 o
   1   2   8       61.33       63.11      2.20 o
   2   2   8      455.82      439.93      6.57 o
   3   2   8       52.45       44.98      1.46 o
   4   2   8       11.89       10.22      0.79 o
   5   2   8       39.29       33.21      1.27 o
   6   2   8        0.13       -0.18      0.66 o
   7   2   8       23.07       27.61      1.50 o
 -11   3   8        0.06        1.36      1.03 o
 -10   3   8        1.35        0.51      0.91 o
  -9   3   8       31.61       35.01      3.37 o
  -8   3   8       31.70       28.48      1.36 o
  -7   3   8       21.36       18.00      1.09 o
  -6   3   8        5.58        4.18      0.85 o
  -5   3   8        3.73        4.61      0.69 o
  -4   3   8       54.07       47.05      1.05 o
  -3   3   8       24.88       23.10      0.77 o
  -2   3   8       79.82       69.87      1.23 o
  -1   3   8        7.12        4.79      0.61 o
   0   3   8      762.11      713.42      7.84 o
   1   3   8      225.19      211.10      3.35 o
   2   3   8      327.33      271.61      6.92 o
   3   3   8       91.81       86.18      1.98 o
   4   3   8        7.00        2.89      0.62 o
   5   3   8       54.22       58.45      1.73 o
   6   3   8        4.88        4.08      0.81 o
   7   3   8        4.83        6.39      1.55 o
 -11   4   8        0.74       -0.39      0.99 o
 -10   4   8        5.42        6.14      1.16 o
  -9   4   8        0.16        0.19      0.81 o
  -8   4   8        0.11       -0.58      0.58 o
  -7   4   8        2.66        2.55      1.17 o
  -6   4   8       11.02       10.06      0.70 o
  -5   4   8       77.86       72.84      1.61 o
  -4   4   8        0.02        0.44      0.32 o
  -3   4   8       38.38       37.18      0.97 o
  -2   4   8       94.58       93.56      1.55 o
  -1   4   8       72.97       64.82      1.70 o
   0   4   8      309.15      289.79      3.67 o
   1   4   8       58.86       52.55      1.82 o
   2   4   8      216.01      177.50      2.98 o
   3   4   8       54.27       62.78      1.72 o
   4   4   8       27.17       21.83      1.03 o
   5   4   8       17.71       16.08      1.61 o
   6   4   8        7.96       11.94      0.99 o
   7   4   8        0.01        0.40      0.76 o
 -11   5   8        1.37        0.49      1.06 o
 -10   5   8        5.41        4.17      1.23 o
  -9   5   8        2.69        0.76      0.85 o
  -8   5   8       18.21       16.24      1.16 o
  -7   5   8        0.02        0.16      0.52 o
  -6   5   8       39.52       38.38      1.26 o
  -5   5   8       33.16       30.52      1.07 o
  -4   5   8       12.23        8.34      0.66 o
  -3   5   8        6.53        6.50      0.51 o
  -2   5   8      123.01      121.23      1.89 o
  -1   5   8       11.16       11.81      0.71 o
   0   5   8       31.22       33.68      1.08 o
   1   5   8      417.87      381.02      4.62 o
   2   5   8       46.04       47.45      1.36 o
   3   5   8      197.04      168.93      2.93 o
   4   5   8       16.14       19.56      0.99 o
   5   5   8       12.00       13.17      0.97 o
   6   5   8        1.84        2.66      0.80 o
   7   5   8        0.02       -0.20      1.17 o
 -11   6   8        2.66        1.90      1.76 o
 -10   6   8       16.81       12.59      1.37 o
  -9   6   8        1.02       -0.70      0.73 o
  -8   6   8        3.95        2.79      0.64 o
  -7   6   8       15.69       16.06      0.89 o
  -6   6   8        3.67        3.24      0.57 o
  -5   6   8       12.61       12.10      0.71 o
  -4   6   8       32.60       29.08      1.01 o
  -3   6   8       84.56       88.62      1.54 o
  -2   6   8        3.62        2.65      0.49 o
  -1   6   8        1.27        1.19      0.49 o
   0   6   8      297.26      285.74      4.14 o
   1   6   8      286.51      291.41      3.48 o
   2   6   8       13.72        9.33      1.17 o
   3   6   8      268.56      249.27      5.31 o
   4   6   8        0.43        0.52      0.67 o
   5   6   8       12.06        9.62      0.93 o
   6   6   8       21.24       26.08      1.86 o
   7   6   8        0.00       -0.81      0.81 o
 -10   7   8        1.55        0.73      1.19 o
  -9   7   8       59.70       57.61      1.91 o
  -8   7   8        6.31        6.01      0.85 o
  -7   7   8        3.12        1.63      0.61 o
  -6   7   8       22.52       23.83      1.19 o
  -5   7   8        5.83        6.51      0.74 o
  -4   7   8       11.03       13.06      0.83 o
  -3   7   8        4.17        2.26      0.48 o
  -2   7   8       18.06       12.49      0.97 o
  -1   7   8        0.10       -0.04      0.60 o
   0   7   8      300.28      264.28      3.89 o
   1   7   8       98.09      102.89      2.11 o
   2   7   8       20.33       14.81      0.93 o
   3   7   8       21.26       21.16      1.27 o
   4   7   8       72.20       77.44      2.27 o
   5   7   8        7.38        6.04      1.03 o
   6   7   8        8.79        8.43      1.16 o
 -10   8   8        1.53        1.07      1.06 o
  -9   8   8       16.14       16.79      1.18 o
  -8   8   8        0.55        0.08      0.61 o
  -7   8   8       10.90        8.38      0.86 o
  -6   8   8        6.70        6.24      0.81 o
  -5   8   8      158.63      156.21      3.54 o
  -4   8   8        3.40        2.96      0.64 o
  -3   8   8      244.85      209.82      4.44 o
  -2   8   8       56.13       46.31      1.50 o
  -1   8   8        2.14        1.47      0.89 o
   0   8   8      170.82      152.25      3.04 o
   1   8   8      412.93      411.60      5.63 o
   2   8   8       21.21       17.74      1.22 o
   3   8   8        1.82        1.05      0.80 o
   4   8   8        0.20       -0.71      0.71 o
   5   8   8       18.88       21.04      1.42 o
   6   8   8        5.17        8.82      1.21 o
 -10   9   8        0.60        0.59      2.35 o
  -9   9   8        0.69        0.28      0.72 o
  -8   9   8       40.34       40.28      1.82 o
  -7   9   8        4.34        3.62      1.10 o
  -6   9   8       10.50       10.51      0.99 o
  -5   9   8        0.63        0.64      0.61 o
  -4   9   8      103.42       92.36      3.65 o
  -3   9   8       48.72       35.93      1.73 o
  -2   9   8       19.40       14.64      1.21 o
  -1   9   8        0.00        0.57      0.60 o
   0   9   8       81.22       77.60      2.12 o
   1   9   8       48.97       43.83      1.45 o
   2   9   8        9.19        8.75      0.82 o
   3   9   8        0.21       -0.73      0.73 o
   4   9   8        0.13        0.04      0.80 o
   5   9   8       23.04       23.25      1.54 o
   6   9   8       15.65       19.77      1.48 o
  -9  10   8        0.01        0.71      0.79 o
  -8  10   8       14.41       16.33      1.14 o
  -7  10   8        3.29        3.03      0.78 o
  -6  10   8        0.48        0.13      0.60 o
  -5  10   8        2.11        2.39      0.75 o
  -4  10   8        0.17       -0.07      0.69 o
  -3  10   8       36.99       31.09      1.73 o
  -2  10   8       16.29       13.43      1.21 o
  -1  10   8      111.10      106.75      2.52 o
   0  10   8      109.26      107.98      3.14 o
   1  10   8        9.82        8.63      0.83 o
   2  10   8        2.58        2.32      0.67 o
   3  10   8        1.16        0.78      0.66 o
   4  10   8        6.31        7.10      0.97 o
   5  10   8       71.23       87.77      2.67 o
  -8  11   8       11.33       14.72      1.18 o
  -7  11   8        0.02       -0.71      0.71 o
  -6  11   8       26.58       28.48      1.32 o
  -5  11   8        0.03        1.52      0.62 o
  -4  11   8        8.15        7.34      1.06 o
  -3  11   8       21.84       17.30      1.38 o
  -2  11   8       12.87       12.32      1.24 o
  -1  11   8       52.71       56.55      2.24 o
   0  11   8        2.20        2.49      0.76 o
   1  11   8       18.93       18.35      1.23 o
   2  11   8        5.43        5.32      0.81 o
   3  11   8        2.30        2.06      0.72 o
   4  11   8        9.82       13.16      1.15 o
   5  11   8       15.96       17.37      1.42 o
  -8  12   8       13.06       12.77      1.12 o
  -7  12   8        1.82        0.27      0.78 o
  -6  12   8        2.00        2.14      0.78 o
  -5  12   8        4.67        3.40      1.15 o
  -4  12   8        4.60        4.11      1.03 o
  -3  12   8       11.51       12.39      1.34 o
  -2  12   8        4.47        6.05      1.10 o
  -1  12   8       14.72       14.37      1.38 o
   0  12   8        5.09        4.22      0.84 o
   1  12   8       11.87       13.43      1.09 o
   2  12   8        2.44        2.14      0.74 o
   3  12   8        3.29        2.91      0.80 o
   4  12   8        2.24        2.47      0.97 o
  -7  13   8        6.87        6.44      1.01 o
  -6  13   8        0.94        0.26      0.76 o
  -5  13   8        5.58        6.59      1.24 o
  -4  13   8       14.39       15.36      1.51 o
  -3  13   8       12.50        9.34      1.28 o
  -2  13   8       13.03        9.77      1.40 o
  -1  13   8        0.41        0.53      0.91 o
   0  13   8        0.10       -0.67      0.85 o
   1  13   8        2.00        1.57      0.84 o
   2  13   8       20.07       22.42      1.26 o
   3  13   8       24.63       32.54      1.48 o
  -6  14   8        7.32        4.68      0.97 o
  -5  14   8        1.53        2.24      1.12 o
  -4  14   8       11.06        8.45      1.38 o
  -3  14   8       28.37       30.53      2.77 o
  -2  14   8        7.24        4.71      1.32 o
  -1  14   8        0.09       -0.32      0.99 o
   0  14   8        0.69        0.67      1.03 o
   1  14   8        4.42        4.85      1.00 o
   2  14   8        0.79       -0.77      0.77 o
  -4  15   8        0.21        0.29      1.91 o
  -3  15   8        0.36        0.59      1.91 o
  -2  15   8        2.26        0.38      1.41 o
  -1  15   8       19.71       18.87      3.08 o
   0  15   8        5.03        5.87      1.47 o
 -11   0   9        3.61        3.32      1.34 o
  -9   0   9        5.93        5.79      1.34 o
  -7   0   9        3.50        3.35      0.98 o
  -5   0   9       35.70       34.25      1.15 o
  -3   0   9      276.48      273.66      5.14 o
  -1   0   9      211.54      190.07      4.97 o
   1   0   9      304.39      271.24      6.43 o
   3   0   9       64.57       64.97      2.80 o
   5   0   9        1.38        0.76      1.14 o
   7   0   9        1.71        1.32      1.25 o
 -11   1   9       23.55       22.60      1.47 o
 -10   1   9        2.32        0.43      0.86 o
  -9   1   9        4.01        2.42      0.80 o
  -8   1   9        2.98        2.23      0.76 o
  -7   1   9       10.44       12.25      1.02 o
  -6   1   9       30.20       28.76      1.08 o
  -5   1   9        0.53       -0.29      0.43 o
  -4   1   9       49.87       50.91      1.15 o
  -3   1   9       34.54       32.48      2.10 o
  -2   1   9     2641.88     2463.98     27.47 o
  -1   1   9      903.59      871.08     10.50 o
   0   1   9      261.34      248.55      4.83 o
   1   1   9      380.28      336.23      5.31 o
   2   1   9       34.91       32.15      1.46 o
   3   1   9       73.08       68.32      1.80 o
   4   1   9       15.12       17.52      0.97 o
   5   1   9        7.29        8.49      0.84 o
   6   1   9        3.65        3.45      0.75 o
   7   1   9       13.54       13.28      1.32 o
 -11   2   9        6.14        6.34      1.34 o
 -10   2   9        0.62        0.20      0.99 o
  -9   2   9        0.16       -0.81      0.81 o
  -8   2   9        0.70       -0.72      0.72 o
  -7   2   9        7.19        6.40      0.87 o
  -6   2   9        0.08       -0.16      0.56 o
  -5   2   9        0.87        0.82      0.68 o
  -4   2   9       11.83       12.84      1.05 o
  -3   2   9        9.02        8.76      1.15 o
  -2   2   9      174.90      170.51      2.96 o
  -1   2   9       47.86       44.92      2.06 o
   0   2   9      557.58      522.49      6.80 o
   1   2   9        1.29       -0.68      0.68 o
   2   2   9       17.91        8.90      0.91 o
   3   2   9        0.14       -0.55      0.55 o
   4   2   9       11.87       11.88      0.87 o
   5   2   9        0.00       -0.60      0.60 o
   6   2   9        4.74        5.56      0.92 o
   7   2   9        0.00        1.25      0.95 o
 -11   3   9        2.92        3.41      1.21 o
 -10   3   9        2.20        0.83      0.99 o
  -9   3   9       14.82       13.77      1.34 o
  -8   3   9        4.20        2.49      1.49 o
  -7   3   9        1.84        1.58      0.71 o
  -6   3   9        2.97        2.63      0.71 o
  -5   3   9        1.50        0.51      0.58 o
  -4   3   9       24.16       25.06      1.03 o
  -3   3   9        0.03       -0.61      0.61 o
  -2   3   9      618.75      583.95      6.07 o
  -1   3   9     1043.96      990.41     10.64 o
   0   3   9       35.88       27.67      1.15 o
   1   3   9        0.02        0.07      0.65 o
   2   3   9      120.21      108.67      2.60 o
   3   3   9      123.45      106.83      2.30 o
   4   3   9       14.24       12.43      0.89 o
   5   3   9        6.34        7.70      0.83 o
   6   3   9        1.46        0.36      0.74 o
 -11   4   9        0.55       -0.13      1.02 o
 -10   4   9        0.08       -0.83      0.99 o
  -9   4   9        6.20        4.61      1.12 o
  -8   4   9        2.06        0.22      0.74 o
  -7   4   9        0.31        0.10      0.69 o
  -6   4   9        6.67        6.46      0.86 o
  -5   4   9       24.73       23.21      1.53 o
  -4   4   9       33.32       35.83      1.16 o
  -3   4   9       44.72       39.41      1.06 o
  -2   4   9       98.17       81.37      1.54 o
  -1   4   9      295.17      297.30      3.46 o
   0   4   9        9.88        9.02      0.80 o
   1   4   9      259.34      230.62      3.69 o
   2   4   9      105.24      103.20      2.22 o
   3   4   9       11.73       11.44      0.94 o
   4   4   9        1.88        0.91      0.62 o
   5   4   9       23.13       26.15      1.30 o
   6   4   9        4.12        7.20      0.97 o
 -10   5   9        7.49        8.82      1.34 o
  -9   5   9       17.39       17.13      1.51 o
  -8   5   9        5.04        4.98      0.88 o
  -7   5   9       15.56       17.75      1.65 o
  -6   5   9        5.17        4.20      0.66 o
  -5   5   9      119.27      109.01      3.43 o
  -4   5   9       84.24       62.56      1.53 o
  -3   5   9        0.63        0.52      0.46 o
  -2   5   9      237.50      206.36      2.83 o
  -1   5   9      232.10      234.50      3.25 o
   0   5   9       24.72       26.40      0.99 o
   1   5   9       29.83       22.88      1.12 o
   2   5   9       15.13       16.74      0.98 o
   3   5   9       72.26       66.94      1.80 o
   4   5   9        0.06       -0.57      0.57 o
   5   5   9       14.36       15.39      1.12 o
   6   5   9        1.46        1.36      0.81 o
 -10   6   9        4.15        5.11      1.47 o
  -9   6   9        0.66        1.61      0.99 o
  -8   6   9        0.04       -0.46      0.81 o
  -7   6   9       33.63       32.45      1.41 o
  -6   6   9        5.52        3.76      0.74 o
  -5   6   9      137.30      116.97      2.92 o
  -4   6   9       85.02       75.95      1.91 o
  -3   6   9       35.07       25.58      0.91 o
  -2   6   9       87.79       74.95      2.37 o
  -1   6   9       36.08       38.64      1.29 o
   0   6   9      100.08       89.06      1.92 o
   1   6   9       12.48       13.93      0.97 o
   2   6   9        0.44        1.69      0.68 o
   3   6   9        1.03        0.94      0.76 o
   4   6   9        3.39        2.13      0.86 o
   5   6   9        1.73        1.74      0.91 o
   6   6   9        1.02        1.39      1.01 o
 -10   7   9       11.33       10.48      1.68 o
  -9   7   9        2.65        1.73      1.02 o
  -8   7   9        0.40       -0.06      0.69 o
  -7   7   9        5.66        7.03      0.97 o
  -6   7   9       14.96       14.15      1.03 o
  -5   7   9        3.52        2.11      0.61 o
  -4   7   9       34.92       29.80      1.35 o
  -3   7   9       13.84        9.71      1.03 o
  -2   7   9       19.40       18.74      1.10 o
  -1   7   9      120.32      103.56      2.37 o
   0   7   9       16.65       15.03      0.88 o
   1   7   9       44.28       37.50      1.34 o
   2   7   9       27.01       21.43      1.30 o
   3   7   9       28.06       26.41      1.62 o
   4   7   9        1.47        1.36      0.86 o
   5   7   9        4.19        5.15      1.10 o
   6   7   9        0.00       -0.88      1.76 o
  -9   8   9        0.13       -0.80      0.81 o
  -8   8   9        5.58        4.18      0.89 o
  -7   8   9        0.02       -0.70      0.76 o
  -6   8   9        2.72        1.30      0.65 o
  -5   8   9       10.40        8.77      0.83 o
  -4   8   9        4.46        5.66      0.67 o
  -3   8   9        0.14       -0.20      0.78 o
  -2   8   9       68.11       56.23      2.24 o
  -1   8   9        3.07        3.00      0.69 o
   0   8   9        1.76        1.61      0.63 o
   1   8   9       94.15       82.12      1.99 o
   2   8   9       13.63       14.59      1.16 o
   3   8   9       17.95       23.40      1.91 o
   4   8   9        4.36        5.51      1.04 o
   5   8   9        0.09        0.43      0.95 o
  -9   9   9        0.11        0.02      0.79 o
  -8   9   9        3.53        5.47      0.93 o
  -7   9   9        5.85        6.65      0.93 o
  -6   9   9        1.89        3.37      0.93 o
  -5   9   9        3.59        2.44      0.73 o
  -4   9   9        1.05        0.13      0.85 o
  -3   9   9        1.18       -0.38      0.78 o
  -2   9   9        3.18        2.14      0.84 o
  -1   9   9        6.60        5.71      0.86 o
   0   9   9       21.83       21.01      1.08 o
   1   9   9       15.91       16.46      1.00 o
   2   9   9        6.04        5.83      0.95 o
   3   9   9        1.21        0.51      0.93 o
   4   9   9        3.24        2.70      0.97 o
   5   9   9        0.24        0.46      0.91 o
  -9  10   9        0.11        1.47      2.35 o
  -8  10   9        1.47        0.43      0.79 o
  -7  10   9        4.47        3.31      0.97 o
  -6  10   9       27.50       33.38      1.48 o
  -5  10   9       22.48       21.13      1.44 o
  -4  10   9        5.98        4.40      1.03 o
  -3  10   9       13.84       12.24      1.28 o
  -2  10   9        4.01        5.35      1.03 o
  -1  10   9        0.06       -0.56      0.67 o
   0  10   9       60.67       57.06      1.91 o
   1  10   9        1.87        2.30      0.67 o
   2  10   9        0.37        0.28      0.66 o
   3  10   9        0.97        0.32      0.84 o
   4  10   9        4.47        2.43      1.04 o
  -8  11   9        0.10       -0.40      0.78 o
  -7  11   9        1.68        1.10      0.79 o
  -6  11   9       36.24       39.04      1.63 o
  -5  11   9        7.92        9.64      1.34 o
  -4  11   9        3.17        1.31      0.99 o
  -3  11   9        1.80        1.20      0.99 o
  -2  11   9        0.26        0.25      0.85 o
  -1  11   9       54.35       54.94      2.24 o
   0  11   9        8.52        8.11      1.00 o
   1  11   9       11.71       14.08      0.99 o
   2  11   9        1.75        2.52      0.76 o
   3  11   9        2.06        2.12      1.01 o
   4  11   9        6.51        9.69      2.64 o
  -7  12   9       11.18       12.99      1.17 o
  -6  12   9        2.97        2.03      0.83 o
  -5  12   9        9.00        9.52      1.83 o
  -4  12   9       17.45       12.80      1.42 o
  -3  12   9        0.29       -0.40      1.50 o
  -2  12   9        3.65        2.92      1.03 o
  -1  12   9        5.37        4.87      1.50 o
   0  12   9        4.55        3.76      1.06 o
   1  12   9        7.22        6.04      0.85 o
   2  12   9       14.61       16.13      1.11 o
   3  12   9        8.90       11.58      1.30 o
  -6  13   9        0.00        0.30      0.81 o
  -5  13   9        3.13        2.26      1.21 o
  -4  13   9       18.59       23.29      1.73 o
  -3  13   9       25.93       29.80      2.11 o
  -2  13   9       25.76       28.97      1.94 o
  -1  13   9        5.28        4.76      1.40 o
   0  13   9        0.20        0.29      0.91 o
   1  13   9        0.26        0.20      0.71 o
   2  13   9       10.49       10.07      1.45 o
  -5  14   9        1.94       -1.17      2.06 o
  -4  14   9       17.21       21.10      2.27 o
  -3  14   9       32.24       39.30      2.24 o
  -2  14   9       11.05       10.29      1.66 o
  -1  14   9        0.82        0.54      1.16 o
   0  14   9        0.07       -0.07      1.40 o
 -10   0  10        7.21        8.22      1.41 o
  -8   0  10        0.38       -0.76      0.76 o
  -6   0  10        3.38        2.94      1.76 o
  -4   0  10      415.74      394.69      6.95 o
  -2   0  10        0.61        1.14      0.92 o
   0   0  10       65.32       67.89      2.88 o
   2   0  10       33.86       25.16      1.96 o
   4   0  10        4.64        3.43      1.02 o
   6   0  10        9.14        8.13      1.82 o
 -11   1  10        1.06       -0.23      1.51 o
 -10   1  10        0.27        0.21      0.99 o
  -9   1  10        0.06        0.29      0.85 o
  -8   1  10        0.12       -0.81      0.81 o
  -7   1  10        0.52       -0.03      0.67 o
  -6   1  10        0.86       -0.09      0.61 o
  -5   1  10        5.13        1.18      0.60 o
  -4   1  10      209.78      203.44      3.37 o
  -3   1  10      885.17      859.29     10.43 o
  -2   1  10      378.60      368.77      5.11 o
  -1   1  10        0.30        1.24      0.65 o
   0   1  10       49.89       51.87      2.19 o
   1   1  10      103.73       91.03      2.34 o
   2   1  10       29.49       28.55      1.51 o
   3   1  10        3.43        5.31      0.81 o
   4   1  10        1.97        3.07      0.71 o
   5   1  10        1.62        2.33      0.74 o
   6   1  10        6.23        6.78      1.27 o
 -10   2  10        7.41        6.20      1.21 o
  -9   2  10        6.29        5.80      1.47 o
  -8   2  10        0.62        0.55      0.85 o
  -7   2  10       26.27       23.59      1.56 o
  -6   2  10       68.51       67.45      2.42 o
  -5   2  10        0.06       -0.42      0.54 o
  -4   2  10        0.16       -0.09      0.57 o
  -3   2  10        3.12        3.87      0.73 o
  -2   2  10      128.86      129.25      2.53 o
  -1   2  10      191.10      178.27      3.09 o
   0   2  10       60.54       62.60      2.33 o
   1   2  10       73.82       69.89      2.04 o
   2   2  10        8.59        8.39      0.95 o
   3   2  10        1.61        1.91      0.68 o
   4   2  10        1.07        0.31      0.63 o
   5   2  10       32.61       29.58      1.31 o
   6   2  10       13.52       19.02      1.26 o
 -10   3  10        0.06       -0.95      0.95 o
  -9   3  10        2.45        2.97      1.03 o
  -8   3  10       26.32       25.05      1.60 o
  -7   3  10       35.15       32.38      1.49 o
  -6   3  10       38.66       36.57      2.80 o
  -5   3  10       18.98       24.90      1.93 o
  -4   3  10      965.70      961.52     10.46 o
  -3   3  10       44.96       49.22      1.33 o
  -2   3  10       55.19       58.15      1.72 o
  -1   3  10        5.54        3.49      0.73 o
   0   3  10       12.90       10.12      0.86 o
   1   3  10        0.57        0.23      0.65 o
   2   3  10        0.18       -0.60      0.62 o
   3   3  10        2.05        2.45      0.70 o
   4   3  10        1.57        1.07      0.66 o
   5   3  10        0.29       -0.10      0.67 o
   6   3  10        1.00        0.59      1.76 o
 -10   4  10        1.39        1.01      1.15 o
  -9   4  10        0.00       -0.65      0.88 o
  -8   4  10        0.55       -0.73      0.81 o
  -7   4  10       29.80       27.42      1.46 o
  -6   4  10       18.09       17.48      1.19 o
  -5   4  10       58.72       52.53      1.88 o
  -4   4  10      506.21      518.99      7.69 o
  -3   4  10      119.03      130.79      2.70 o
  -2   4  10      211.84      204.30      2.98 o
  -1   4  10       10.31        8.33      0.80 o
   0   4  10      155.12      149.33      2.82 o
   1   4  10       60.01       55.79      1.90 o
   2   4  10        1.07       -0.19      0.57 o
   3   4  10        1.44        1.67      0.70 o
   4   4  10       25.04       29.38      1.25 o
   5   4  10        1.60        0.60      0.77 o
 -10   5  10        0.18       -1.32      1.32 o
  -9   5  10        1.05        1.21      0.99 o
  -8   5  10        0.09       -0.81      0.81 o
  -7   5  10        5.86        3.61      0.89 o
  -6   5  10        0.09       -0.71      0.71 o
  -5   5  10       27.06       24.68      1.56 o
  -4   5  10       28.55       27.44      1.31 o
  -3   5  10      388.84      379.08      4.64 o
  -2   5  10       52.77       53.17      1.21 o
  -1   5  10       16.09       12.81      0.95 o
   0   5  10       15.07       13.60      0.95 o
   1   5  10        5.61        7.37      0.83 o
   2   5  10        3.60        2.30      0.69 o
   3   5  10        2.52        0.23      0.66 o
   4   5  10       17.09       18.03      1.10 o
   5   5  10       18.16       18.39      1.26 o
 -10   6  10        0.81        0.84      1.76 o
  -9   6  10        2.05        2.89      1.34 o
  -8   6  10        0.12       -0.85      0.85 o
  -7   6  10        1.73        1.49      0.76 o
  -6   6  10       25.29       28.76      1.83 o
  -5   6  10        0.66       -0.16      0.68 o
  -4   6  10        9.66       14.15      0.93 o
  -3   6  10      122.78      114.01      2.43 o
  -2   6  10        4.27        3.45      0.98 o
  -1   6  10       43.42       40.43      1.87 o
   0   6  10      106.63       97.74      2.55 o
   1   6  10       73.42       65.50      2.17 o
   2   6  10        2.69        2.25      0.89 o
   3   6  10       18.12       18.77      1.79 o
   4   6  10        6.55       12.82      1.24 o
   5   6  10        0.43        0.40      0.95 o
  -9   7  10        0.12       -0.12      1.06 o
  -8   7  10       15.15       16.89      1.15 o
  -7   7  10        9.05        9.25      1.02 o
  -6   7  10       41.30       35.86      2.04 o
  -5   7  10        0.30        0.85      0.64 o
  -4   7  10        7.52        8.25      1.06 o
  -3   7  10       13.74       10.88      1.21 o
  -2   7  10       31.05       26.54      1.34 o
  -1   7  10       49.38       48.57      1.50 o
   0   7  10        1.06        0.76      0.80 o
   1   7  10        0.61       -0.19      0.71 o
   2   7  10        2.64        1.03      1.06 o
   3   7  10        4.40        5.65      1.16 o
   4   7  10        0.31       -0.91      0.91 o
   5   7  10       30.96       40.82      4.40 o
  -9   8  10        1.52        1.59      1.21 o
  -8   8  10       17.26       19.87      1.36 o
  -7   8  10        1.63        2.58      0.78 o
  -6   8  10        9.61        8.22      1.74 o
  -5   8  10       16.22       15.92      1.02 o
  -4   8  10        2.34        0.88      0.61 o
  -3   8  10        8.65        8.77      1.17 o
  -2   8  10       51.91       48.53      2.07 o
  -1   8  10        3.58        1.77      0.66 o
   0   8  10        0.31       -0.15      0.57 o
   1   8  10       15.12       12.26      1.15 o
   2   8  10        2.90        1.91      0.86 o
   3   8  10        5.67        5.79      1.16 o
   4   8  10        5.63        5.14      1.12 o
  -8   9  10        7.00        7.60      1.09 o
  -7   9  10       32.13       39.62      1.65 o
  -6   9  10        3.58        2.30      0.78 o
  -5   9  10        8.75        9.50      1.61 o
  -4   9  10        0.00        0.63      0.85 o
  -3   9  10       10.06        9.64      1.40 o
  -2   9  10       22.28       24.43      1.60 o
  -1   9  10       33.58       30.92      1.34 o
   0   9  10       21.71       20.01      1.14 o
   1   9  10        1.11        0.41      0.80 o
   2   9  10       12.13       13.53      1.40 o
   3   9  10       14.48       17.69      1.62 o
   4   9  10        0.78        0.16      0.95 o
  -8  10  10        1.23        0.19      0.85 o
  -7  10  10        0.33        2.04      0.83 o
  -6  10  10       19.77       22.98      1.34 o
  -5  10  10        5.79        7.86      0.93 o
  -4  10  10        0.01        0.55      0.95 o
  -3  10  10        8.19        8.29      1.24 o
  -2  10  10        4.00        5.99      1.34 o
  -1  10  10       13.97       10.71      1.28 o
   0  10  10       28.08       29.54      1.31 o
   1  10  10        7.94        6.37      1.00 o
   2  10  10        0.43       -0.19      0.86 o
   3  10  10        0.85        1.23      0.95 o
  -7  11  10        0.60        0.40      0.83 o
  -6  11  10       21.75       26.06      1.48 o
  -5  11  10        7.50        8.09      1.38 o
  -4  11  10        0.20       -0.76      0.88 o
  -3  11  10       18.26       20.75      2.81 o
  -2  11  10        5.68        4.45      1.10 o
  -1  11  10       70.99       68.37      2.63 o
   0  11  10        3.41        1.91      0.77 o
   1  11  10        4.35        5.85      0.85 o
   2  11  10        0.00       -0.84      0.84 o
  -6  12  10        0.33        1.05      0.83 o
  -5  12  10        5.87        7.13      1.38 o
  -4  12  10        5.63        5.16      1.28 o
  -3  12  10        5.93        6.39      1.29 o
  -2  12  10       16.44       17.89      1.60 o
  -1  12  10        0.20        0.55      1.03 o
   0  12  10        0.90        0.74      0.83 o
   1  12  10        8.20       11.76      1.10 o
  -4  13  10       37.14       44.36      2.37 o
  -3  13  10        5.02        8.13      1.38 o
  -2  13  10        0.06        0.65      1.30 o
  -1  13  10        0.35       -0.82      0.99 o
   0  13  10        4.04        5.81      1.24 o
  -9   0  11       52.94       55.80      4.70 o
  -7   0  11        0.36        1.47      1.76 o
  -5   0  11       88.30       96.40      2.80 o
  -3   0  11        0.18       -0.66      1.47 o
  -1   0  11       48.18       46.43      3.08 o
   1   0  11       15.19       14.79      1.91 o
   3   0  11        3.06        1.43      0.89 o
   5   0  11        7.89        4.97      1.29 o
 -10   1  11        3.16        5.14      1.66 o
  -9   1  11        2.55        0.66      1.34 o
  -8   1  11       49.30       54.92      3.11 o
  -7   1  11       40.58       47.46      2.91 o
  -6   1  11       74.95       74.01      2.71 o
  -5   1  11      118.56      120.48      2.85 o
  -4   1  11      169.78      181.96      3.51 o
  -3   1  11        1.84        1.37      0.69 o
  -2   1  11        8.62        7.40      1.06 o
  -1   1  11        7.60        7.75      0.95 o
   0   1  11        5.73        5.54      1.31 o
   1   1  11        7.74        6.72      0.95 o
   2   1  11       33.34       35.04      1.68 o
   3   1  11       29.22       29.92      1.39 o
   4   1  11        4.36        4.02      0.82 o
   5   1  11        0.26        0.30      0.75 o
 -10   2  11        0.42        0.61      1.06 o
  -9   2  11        0.26       -0.50      0.95 o
  -8   2  11        0.34        1.46      0.88 o
  -7   2  11        0.50        0.55      0.85 o
  -6   2  11      204.46      213.30      4.10 o
  -5   2  11       46.07       51.99      1.97 o
  -4   2  11      113.18      113.43      2.42 o
  -3   2  11       29.42       28.82      1.30 o
  -2   2  11       37.60       33.09      1.35 o
  -1   2  11      162.11      163.04      3.32 o
   0   2  11       23.31       21.57      1.24 o
   1   2  11        8.91        8.14      0.95 o
   2   2  11        6.36        7.64      1.03 o
   3   2  11       44.87       52.15      1.78 o
   4   2  11       20.55       22.68      1.21 o
   5   2  11        2.07        3.02      1.44 o
 -10   3  11        0.10       -1.19      1.19 o
  -9   3  11        0.02       -0.58      0.88 o
  -8   3  11        0.05       -0.76      0.85 o
  -7   3  11        2.09        1.26      0.92 o
  -6   3  11        1.99        3.80      0.79 o
  -5   3  11       35.12       35.15      1.68 o
  -4   3  11        7.57        7.44      1.01 o
  -3   3  11       23.27       21.05      1.10 o
  -2   3  11       44.44       42.19      1.54 o
  -1   3  11        4.85        5.52      0.77 o
   0   3  11        0.02        0.05      0.67 o
   1   3  11        6.53        7.26      0.97 o
   2   3  11        2.12        2.20      0.80 o
   3   3  11       16.61       19.01      1.21 o
   4   3  11        4.35        4.60      0.85 o
 -10   4  11        2.40        1.36      1.16 o
  -9   4  11        2.53        1.34      1.02 o
  -8   4  11        1.91        0.21      0.99 o
  -7   4  11        0.45        0.20      0.79 o
  -6   4  11        1.66        1.95      0.81 o
  -5   4  11      187.10      182.12      5.85 o
  -4   4  11        1.37        1.67      0.66 o
  -3   4  11       47.16       41.53      1.51 o
  -2   4  11        5.62        7.00      1.05 o
  -1   4  11       27.04       22.53      1.20 o
   0   4  11        1.88        2.06      0.72 o
   1   4  11        0.51        1.20      0.76 o
   2   4  11        1.84        0.65      0.66 o
   3   4  11        0.00       -0.73      0.73 o
   4   4  11        0.36        2.13      0.79 o
  -9   5  11        0.23       -0.07      1.25 o
  -8   5  11        1.68       -0.98      0.98 o
  -7   5  11       33.42       35.24      1.94 o
  -6   5  11       32.21       39.70      2.03 o
  -5   5  11       18.41       19.86      1.46 o
  -4   5  11        2.50        0.87      0.93 o
  -3   5  11       54.57       51.39      1.53 o
  -2   5  11       18.56       18.54      0.94 o
  -1   5  11       25.84       22.94      1.37 o
   0   5  11        1.17        0.78      0.74 o
   1   5  11        5.75        5.45      1.07 o
   2   5  11        2.47        3.67      1.07 o
   3   5  11        5.29        4.10      1.24 o
   4   5  11       46.04       59.91      2.64 o
  -9   6  11        4.97        6.14      1.62 o
  -8   6  11        1.93       -0.76      1.03 o
  -7   6  11        0.33        0.61      1.06 o
  -6   6  11      190.32      190.11      3.71 o
  -5   6  11        1.39        1.84      0.78 o
  -4   6  11       79.57       79.81      2.67 o
  -3   6  11       24.74       24.53      1.06 o
  -2   6  11        6.49        7.63      0.95 o
  -1   6  11        0.19       -0.71      0.71 o
   0   6  11        6.63        7.07      0.97 o
   1   6  11       27.39       28.84      1.53 o
   2   6  11        0.00       -0.47      0.89 o
   3   6  11       12.51       13.86      2.16 o
   4   6  11       13.25       17.46      1.54 o
  -9   7  11        6.68        9.88      1.91 o
  -8   7  11       16.41       16.60      1.64 o
  -7   7  11        4.24        6.26      0.95 o
  -6   7  11       80.47       83.47      2.40 o
  -5   7  11      122.73      121.14      2.78 o
  -4   7  11       55.56       52.90      1.71 o
  -3   7  11        7.21        7.53      1.10 o
  -2   7  11        1.27        0.98      0.76 o
  -1   7  11       22.82       20.44      1.37 o
   0   7  11        4.25        5.08      0.99 o
   1   7  11        2.82        2.48      0.89 o
   2   7  11       51.24       60.18      2.51 o
   3   7  11       15.70       16.37      1.54 o
  -8   8  11       22.75       30.09      1.63 o
  -7   8  11        4.49        5.72      0.99 o
  -6   8  11        0.46        1.23      0.79 o
  -5   8  11       54.08       53.49      1.85 o
  -4   8  11        8.27        7.22      1.29 o
  -3   8  11        1.19        0.92      0.85 o
  -2   8  11       91.80       92.22      2.47 o
  -1   8  11        0.22        0.48      0.83 o
   0   8  11        1.51        2.20      0.86 o
   1   8  11        9.37        9.27      1.19 o
   2   8  11        0.98        0.85      0.95 o
   3   8  11        0.68        1.87      1.10 o
  -7   9  11        3.49        3.51      0.95 o
  -6   9  11       23.97       27.43      1.45 o
  -5   9  11       36.31       35.08      1.57 o
  -4   9  11        0.36        0.75      1.01 o
  -3   9  11       33.73       29.24      1.81 o
  -2   9  11        7.87        8.87      1.10 o
  -1   9  11       61.11       67.74      2.19 o
   0   9  11        8.55       10.62      1.22 o
   1   9  11       41.06       49.08      2.11 o
   2   9  11        6.47       12.03      1.31 o
  -7  10  11        4.10        4.95      1.00 o
  -6  10  11        6.89       10.50      1.14 o
  -5  10  11       19.69       25.54      1.87 o
  -4  10  11        6.06        7.68      1.34 o
  -3  10  11       18.47       22.73      1.63 o
  -2  10  11        6.01        6.88      1.24 o
  -1  10  11       37.65       44.80      3.08 o
   0  10  11        7.85        8.70      1.74 o
   1  10  11        2.92        4.12      1.04 o
  -6  11  11       14.29       18.38      1.77 o
  -5  11  11       15.53       16.45      1.73 o
  -4  11  11        0.63        0.98      1.06 o
  -3  11  11        2.88        2.16      1.06 o
  -2  11  11        0.02        0.57      1.06 o
  -1  11  11        3.01        4.02      0.99 o
   0  11  11        8.06        6.18      1.42 o
  -4  12  11       17.75       21.24      1.81 o
  -3  12  11       10.41       14.72      1.64 o
  -2  12  11        0.34       -0.78      1.06 o
  -1  12  11        5.03        3.87      1.76 o
  -8   0  12       28.38       28.49      3.52 o
  -6   0  12       12.21       11.16      2.64 o
  -4   0  12       10.11       13.10      1.76 o
  -2   0  12        9.61        9.23      1.34 o
   0   0  12       16.38       21.76      1.96 o
   2   0  12       20.00       23.02      2.17 o
  -9   1  12        5.29        4.40      1.66 o
  -8   1  12       10.57       14.10      1.96 o
  -7   1  12        1.97        3.82      1.45 o
  -6   1  12        0.64        0.88      1.25 o
  -5   1  12        6.63        4.49      0.89 o
  -4   1  12        7.20        5.32      0.82 o
  -3   1  12       44.74       46.53      1.81 o
  -2   1  12        7.48        8.18      0.97 o
  -1   1  12       17.62       17.91      1.24 o
   0   1  12        7.02        7.58      1.31 o
   1   1  12       22.68       28.72      1.87 o
   2   1  12       58.89       68.17      2.34 o
   3   1  12       47.55       64.81      1.88 o
  -9   2  12        0.05       -0.79      1.34 o
  -8   2  12       10.81        7.80      1.76 o
  -7   2  12        4.21        4.50      1.55 o
  -6   2  12        1.58        1.24      0.84 o
  -5   2  12        0.13        0.91      0.84 o
  -4   2  12       15.97       16.27      1.16 o
  -3   2  12        0.18        0.47      0.61 o
  -2   2  12        0.38        0.55      0.69 o
  -1   2  12        0.06       -0.33      0.69 o
   0   2  12       10.58       11.13      1.12 o
   1   2  12        8.28       11.03      1.16 o
   2   2  12        7.43       10.28      1.40 o
   3   2  12       21.32       18.14      1.28 o
  -9   3  12        2.92        2.80      2.06 o
  -8   3  12        6.48        6.06      1.76 o
  -7   3  12        9.58       10.41      2.06 o
  -6   3  12       32.51       33.62      1.75 o
  -5   3  12        4.40        3.85      0.95 o
  -4   3  12        6.27        6.50      1.01 o
  -3   3  12        4.68        3.71      0.80 o
  -2   3  12        1.79        1.20      0.73 o
  -1   3  12       58.22       63.19      2.52 o
   0   3  12        0.91        1.21      0.78 o
   1   3  12        0.42        0.99      0.80 o
   2   3  12       21.11       23.73      1.36 o
   3   3  12        2.42        1.08      0.86 o
  -9   4  12       13.27       18.10      1.90 o
  -8   4  12       22.94       30.13      4.55 o
  -7   4  12       19.39       19.63      1.48 o
  -6   4  12       99.75      114.38      3.90 o
  -5   4  12        1.83        2.72      0.89 o
  -4   4  12       34.39       36.72      1.75 o
  -3   4  12        1.47        0.29      0.64 o
  -2   4  12        0.10        0.73      0.68 o
  -1   4  12        8.39       10.62      0.99 o
   0   4  12       50.45       53.63      2.02 o
   1   4  12       51.90       55.35      2.71 o
   2   4  12       18.30       25.30      1.38 o
   3   4  12       13.62       17.56      1.26 o
  -8   5  12       17.54       20.44      4.11 o
  -7   5  12       28.05       30.02      3.13 o
  -6   5  12       23.79       29.27      1.81 o
  -5   5  12        2.85        3.58      1.37 o
  -4   5  12       18.44       21.16      1.68 o
  -3   5  12       45.96       43.47      2.63 o
  -2   5  12       10.43        8.61      1.06 o
  -1   5  12       22.90       25.23      1.43 o
   0   5  12        3.75        5.07      1.12 o
   1   5  12       11.20       11.10      1.72 o
   2   5  12        8.77       12.08      1.51 o
   3   5  12        2.54        3.50      1.29 o
  -8   6  12        5.98        7.64      1.62 o
  -7   6  12        3.50        3.09      1.24 o
  -6   6  12        1.92        2.02      1.24 o
  -5   6  12       17.68       17.95      2.62 o
  -4   6  12        0.59       -0.21      0.99 o
  -3   6  12       16.20       23.03      1.32 o
  -2   6  12       23.46       24.31      1.39 o
  -1   6  12       36.02       44.79      1.96 o
   0   6  12        0.11       -0.13      0.82 o
   1   6  12       20.40       21.49      2.23 o
   2   6  12       53.46       61.61      2.85 o
  -8   7  12        6.04        9.10      3.23 o
  -7   7  12       80.59       91.72      3.24 o
  -6   7  12       10.30       14.91      1.56 o
  -5   7  12        6.95        4.23      1.05 o
  -4   7  12        3.10        3.20      0.74 o
  -3   7  12       77.52       84.40      3.84 o
  -2   7  12        9.92       12.78      1.56 o
  -1   7  12       22.39       21.65      1.49 o
   0   7  12        6.64        8.25      1.16 o
   1   7  12        0.00       -0.09      0.99 o
   2   7  12        0.94        0.29      1.10 o
  -7   8  12        1.10        3.89      1.23 o
  -6   8  12       17.13       20.47      1.31 o
  -5   8  12        8.58        6.66      0.99 o
  -4   8  12       16.36       18.34      1.69 o
  -3   8  12        2.43        2.64      1.19 o
  -2   8  12        7.51        8.25      1.42 o
  -1   8  12       37.15       39.04      2.03 o
   0   8  12       10.21       10.36      1.27 o
   1   8  12        0.33        0.33      0.95 o
  -6   9  12        8.27        6.40      1.02 o
  -5   9  12       17.36       21.37      1.32 o
  -4   9  12        0.01       -0.14      1.03 o
  -3   9  12        0.46        0.40      0.84 o
  -2   9  12        0.58        0.20      1.12 o
  -1   9  12        0.33        0.63      1.12 o
   0   9  12       13.24       15.52      1.37 o
  -5  10  12        2.09        2.00      1.21 o
  -4  10  12       10.88       12.53      1.49 o
  -3  10  12        0.87        0.28      1.06 o
  -2  10  12        0.47        2.15      1.24 o
  -1  10  12        4.73        7.42      1.51 o
  -7   0  13        2.09        0.88      2.06 o
  -5   0  13        4.17        3.23      2.06 o
  -3   0  13       76.35       83.60      3.51 o
  -1   0  13        0.51        0.59      1.25 o
   1   0  13        2.18        4.09      1.55 o
  -8   1  13        0.02       -1.06      1.34 o
  -7   1  13        3.34        2.37      1.91 o
  -6   1  13        6.94        4.07      1.55 o
  -5   1  13        1.58        1.85      0.89 o
  -4   1  13        1.15        1.10      0.84 o
  -3   1  13       17.53       20.47      1.34 o
  -2   1  13       20.24       24.05      1.46 o
  -1   1  13       13.75       15.21      1.30 o
   0   1  13       86.36      107.51      2.93 o
   1   1  13       10.61        8.26      1.21 o
   2   1  13       26.91       31.66      2.05 o
  -8   2  13        3.68        2.00      1.55 o
  -7   2  13       11.08       10.31      1.87 o
  -6   2  13        3.84        1.67      1.34 o
  -5   2  13       18.11       16.58      1.34 o
  -4   2  13        0.52        0.94      0.91 o
  -3   2  13       10.20       10.04      1.12 o
  -2   2  13       40.58       47.70      1.96 o
  -1   2  13       17.95       17.41      1.34 o
   0   2  13       10.63       16.55      1.39 o
   1   2  13       79.11      101.19      2.89 o
   2   2  13       14.05       13.43      1.21 o
  -8   3  13        1.49        1.23      1.55 o
  -7   3  13        1.36        3.38      1.66 o
  -6   3  13        0.37       -0.82      0.82 o
  -5   3  13        1.59        3.30      1.01 o
  -4   3  13        5.66        3.92      1.03 o
  -3   3  13       29.07       33.22      1.61 o
  -2   3  13        0.98        1.89      0.86 o
  -1   3  13        2.00        0.29      1.02 o
   0   3  13        0.35        1.03      0.88 o
   1   3  13       12.65       19.21      1.52 o
   2   3  13       12.22       13.57      2.08 o
  -7   4  13        0.03       -1.76      1.76 o
  -6   4  13        1.63        1.35      1.16 o
  -5   4  13       44.56       55.54      2.58 o
  -4   4  13        4.02        4.02      1.21 o
  -3   4  13       55.44       63.92      2.75 o
  -2   4  13       21.51       26.22      1.52 o
  -1   4  13        7.66       10.13      1.83 o
   0   4  13       95.33      110.85      3.43 o
   1   4  13        0.18       -0.73      1.07 o
  -7   5  13        1.53        2.70      1.24 o
  -6   5  13        1.19        1.40      1.16 o
  -5   5  13       27.88       29.03      4.49 o
  -4   5  13        5.92        7.11      1.34 o
  -3   5  13       41.35       41.94      2.36 o
  -2   5  13        0.76        1.16      0.89 o
  -1   5  13        2.25        2.66      1.01 o
   0   5  13        0.54        2.56      1.10 o
   1   5  13        8.53        7.74      1.46 o
  -7   6  13        2.69        2.64      2.64 o
  -6   6  13        0.00       -1.03      1.03 o
  -5   6  13        1.55        1.25      1.12 o
  -4   6  13        0.03       -0.99      0.99 o
  -3   6  13        0.00       -0.17      1.12 o
  -2   6  13       11.98       11.32      1.51 o
  -1   6  13        1.10        2.00      1.01 o
   0   6  13        6.76        6.05      1.30 o
  -6   7  13        0.37       -0.57      1.55 o
  -5   7  13        5.27        5.90      1.46 o
  -4   7  13        4.68        5.81      1.44 o
  -3   7  13        7.57        9.07      1.56 o
  -2   7  13        4.94        3.48      1.29 o
  -1   7  13       13.70       17.17      1.45 o
   0   7  13       16.40       14.82      2.17 o
  -5   8  13       11.60       14.68      2.38 o
  -4   8  13        0.09        1.60      1.24 o
  -3   8  13       11.59       16.55      1.85 o
  -2   8  13       20.44       21.58      2.02 o
  -6   0  14        7.92        7.34      2.64 o
  -4   0  14        9.20       13.83      1.83 o
  -2   0  14       35.49       43.37      2.88 o
   0   0  14        3.74        4.40      2.35 o
  -6   1  14        7.04        9.16      1.96 o
  -5   1  14       37.08       35.25      2.91 o
  -4   1  14       41.49       52.05      2.53 o
  -3   1  14       11.44       15.16      1.34 o
  -2   1  14        0.23       -0.89      0.89 o
  -1   1  14        5.06        6.43      1.12 o
   0   1  14        2.62        3.45      1.55 o
  -6   2  14        2.27        0.15      1.45 o
  -5   2  14       56.31       71.19      4.66 o
  -4   2  14        0.18        0.40      1.12 o
  -3   2  14        1.32       -0.07      1.00 o
  -2   2  14       42.27       58.87      2.29 o
  -1   2  14       13.21       14.70      1.42 o
  -6   3  14        0.00       -0.59      2.06 o
  -5   3  14        1.16        1.12      1.21 o
  -4   3  14        6.61        7.39      1.44 o
  -3   3  14        2.32        1.91      1.16 o
  -2   3  14       26.94       24.95      1.58 o
  -1   3  14       30.48       34.59      1.81 o
  -5   4  14        3.46        5.15      1.38 o
  -4   4  14        8.60        7.09      1.46 o
  -3   4  14        5.38        6.50      1.42 o
  -2   4  14        0.38        0.65      1.51 o
  -1   4  14       74.90       88.10      6.17 o
  -4   5  14        3.24        1.67      1.29 o
  -3   5  14        3.94        4.13      1.34 o
  -2   5  14        0.46       -0.02      1.55 o
 
